# Supplementary material for: 5-Bromo-2,3-dihydro-1H-cyclo­penta­[a]naphthalen-1-one
Source: Acta Crystallogr Sect E Struct Rep Online. 2009 Aug 19;65(Pt 9):o2174. doi: 10.1107/S1600536809031547 (PMC2970092; doi:10.1107/S1600536809031547)
Supplement: Supplementary file 1 [file e-65-o2174-sup1.cif]

##############################################################################
###                                                                        ###
###        Electronic paper (Acta Crystallographica Section E)             ###
###                                                                        ###
##############################################################################
#                                                                            #
# This CIF contains the data in a paper accepted for publication in Acta     #
# Crystallographica Section E. It conforms to the requirements of Notes      #
# for Authors for Section E, and has been peer reviewed under the auspices   #
# of the IUCr Commission on Journals.                                        #
#                                                                            #
# Full details of the Crystallographic Information File format               #
# are given in the paper "The Crystallographic Information File (CIF):       #
# a New Standard Archive File for Crystallography" by S. R. Hall, F. H.      #
# Allen and I. D. Brown [Acta Cryst. (1991), A47, 655-685].                  #
#                                                                            #
# The current version of the core CIF dictionary is obtainable from          #
# ftp://ftp.iucr.org/pub/cif_core.dic. The current version number is 2.4.    #
#                                                                            #
# Software is freely available for graphical display of the structure(s) in  #
# this CIF.  For information consult the CIF home page http://www.iucr.org/  #
# cif/home.html                                                              #
#                                                                            #
# This file may be used for bona fide research purposes within the           #
# scientific community so long as proper attribution is given to the journal # 
# article from which it was obtained.                                        #
#                                                                            #
##############################################################################
                                             
data_I
_audit_creation_method     SHELXL-97
_chemical_name_systematic
;
5-Bromo-2,3-dihydro-1<i>H</i>-cyclopenta[<i>a</i>]naphthalen-1-one
;
_chemical_name_common     ?
_chemical_formula_moiety     'C13 H9 Br O'
_chemical_formula_sum     'C13 H9 Br O'
_chemical_formula_iupac     'C13 H9 Br O'
_chemical_formula_weight     261.10
_chemical_melting_point     ?
_symmetry_cell_setting     triclinic
_symmetry_space_group_name_H-M     'P -1'
_symmetry_space_group_name_hall     '-P 1'
loop_
    _symmetry_equiv_pos_as_xyz
    'x, y, z'
    '-x, -y, -z'
_cell_length_a     7.369(2)
_cell_length_b     9.986(3)
_cell_length_c     14.177(5)
_cell_angle_alpha     87.763(6)
_cell_angle_beta     78.991(6)
_cell_angle_gamma     87.154(7)
_cell_volume     1022.3(5)
_cell_formula_units_Z     4
_cell_measurement_reflns_used     2244
_cell_measurement_theta_min     4.955
_cell_measurement_theta_max     51.545
_cell_measurement_temperature     298(2)
_exptl_crystal_description     block
_exptl_crystal_colour     yellow
_exptl_crystal_size_max     0.09
_exptl_crystal_size_mid     0.08
_exptl_crystal_size_min     0.06
_exptl_crystal_density_diffrn     1.696
_exptl_crystal_density_meas     ?
_exptl_crystal_density_method     'not measured'
_exptl_crystal_F_000     520
_exptl_absorpt_coefficient_mu     3.986
_exptl_absorpt_correction_type     multi-scan
_exptl_absorpt_process_details     '(CrysAlis RED; Oxford Diffraction, 2008)'
_exptl_absorpt_correction_T_min     0.7155
_exptl_absorpt_correction_T_max     0.7959
_exptl_special_details
;
;
_diffrn_ambient_temperature     298(2)
_diffrn_radiation_type     MoK\a
_diffrn_radiation_wavelength     0.71073
_diffrn_radiation_source     'fine-focus sealed tube'
_diffrn_radiation_monochromator     graphite
_diffrn_measurement_device_type     'Oxford Gemini S Ultra'
_diffrn_measurement_method     \w
_diffrn_detector_area_resol_mean     16.1903
_diffrn_reflns_number     5159
_diffrn_reflns_av_R_equivalents     0.0225
_diffrn_reflns_av_sigmaI/netI     0.0493
_diffrn_reflns_theta_min     2.04
_diffrn_reflns_theta_max     25.00
_diffrn_reflns_theta_full     25.00
_diffrn_measured_fraction_theta_max     0.978
_diffrn_measured_fraction_theta_full     0.978
_diffrn_reflns_limit_h_min     -8
_diffrn_reflns_limit_h_max     8
_diffrn_reflns_limit_k_min     -11
_diffrn_reflns_limit_k_max     7
_diffrn_reflns_limit_l_min     -16
_diffrn_reflns_limit_l_max     16
_diffrn_standards_number     0
_diffrn_standards_interval_count     0
_diffrn_standards_interval_time     0
_diffrn_standards_decay_%     0
_refine_special_details
;
Refinement of <i>F</i>^2^ against ALL reflections. The weighted <i>R</i>-factor
<i>wR</i> and goodness of fit <i>S</i> are based on <i>F</i>^2^, conventional
<i>R</i>-factors <i>R</i> are based on <i>F</i>, with <i>F</i> set to zero for
negative <i>F</i>^2^. The threshold expression of <i>F</i>^2^ >
\s(<i>F</i>^2^) is used only for calculating <i>R</i>-factors(gt) <i>etc</i>.
and is not relevant to the choice of reflections for refinement.
<i>R</i>-factors based on <i>F</i>^2^ are statistically about twice as large
as those based on <i>F</i>, and <i>R</i>- factors based on ALL data will be
even larger.
;
_reflns_number_total     3524
_reflns_number_gt     2663
_reflns_threshold_expression     I>2\s(I)
_refine_ls_structure_factor_coef     Fsqd
_refine_ls_matrix_type     full
_refine_ls_R_factor_all     0.0551
_refine_ls_R_factor_gt     0.0412
_refine_ls_wR_factor_gt     0.1118
_refine_ls_wR_factor_ref     0.1186
_refine_ls_goodness_of_fit_ref     0.966
_refine_ls_restrained_S_all     0.966
_refine_ls_number_reflns     3524
_refine_ls_number_parameters     271
_refine_ls_number_restraints     0
_refine_ls_hydrogen_treatment     constr
_refine_ls_weighting_scheme     calc
_refine_ls_weighting_details
                 'calc w=1/[\s^2^(Fo^2^)+(0.0728P)^2^] where P=(Fo^2^+2Fc^2^)/3'
_atom_sites_solution_hydrogens     geom
_atom_sites_solution_primary     direct
_atom_sites_solution_secondary     difmap
_refine_ls_shift/su_max     0.000
_refine_ls_shift/su_mean     0.000
_refine_diff_density_max     0.523
_refine_diff_density_min     -0.401
_refine_ls_extinction_method     none
_refine_ls_extinction_coef     ?
loop_
    _atom_type_symbol
    _atom_type_description
    _atom_type_scat_dispersion_real
    _atom_type_scat_dispersion_imag
    _atom_type_scat_source
    'C' 'C' 0.0033 0.0016
                         'International Tables Vol C Tables 4.2.6.8 and 6.1.1.4'
    'H' 'H' 0.0000 0.0000
                         'International Tables Vol C Tables 4.2.6.8 and 6.1.1.4'
    'Br' 'Br' -0.2901 2.4595
                         'International Tables Vol C Tables 4.2.6.8 and 6.1.1.4'
    'O' 'O' 0.0106 0.0060
                         'International Tables Vol C Tables 4.2.6.8 and 6.1.1.4'
_computing_data_collection     'CrysAlis CCD (Oxford Diffraction, 2008)'
_computing_cell_refinement     'CrysAlis RED (Oxford Diffraction, 2008)'
_computing_data_reduction     'CrysAlis RED (Oxford Diffraction, 2008)'
_computing_structure_solution     'SHELXS97 (Sheldrick, 2008)'
_computing_structure_refinement     'SHELXL97 (Sheldrick, 2008)'
_computing_molecular_graphics     'SHELXL97 (Sheldrick, 2008)'
_computing_publication_material
                        'SHELXL97 (Sheldrick, 2008) and publCIF (Westrip, 2009)'
loop_
    _atom_site_type_symbol
    _atom_site_label
    _atom_site_fract_x
    _atom_site_fract_y
    _atom_site_fract_z
    _atom_site_U_iso_or_equiv
    _atom_site_adp_type
    _atom_site_calc_flag
    _atom_site_refinement_flags
    _atom_site_occupancy
    _atom_site_disorder_assembly
    _atom_site_disorder_group
    Br Br1 0.65084(6) 0.55540(4) 0.27810(3) 0.06465(19) Uani d . 1 . .
    Br Br2 0.91872(7) 0.04342(5) 0.24015(3) 0.07118(19) Uani d . 1 . .
    C C1 0.8141(5) 0.4593(4) -0.1539(3) 0.0496(9) Uani d . 1 . .
    C C2 0.8305(6) 0.3098(4) -0.1488(3) 0.0595(11) Uani d . 1 . .
    H H2A 0.9522 0.2786 -0.1815 0.071 Uiso calc R 1 . .
    H H2B 0.7384 0.2722 -0.1794 0.071 Uiso calc R 1 . .
    C C3 0.8005(6) 0.2664(4) -0.0430(3) 0.0574(10) Uani d . 1 . .
    H H3A 0.6953 0.2096 -0.0262 0.069 Uiso calc R 1 . .
    H H3B 0.9093 0.2181 -0.0279 0.069 Uiso calc R 1 . .
    C C4 0.7646(5) 0.3963(3) 0.0089(3) 0.0428(8) Uani d . 1 . .
    C C5 0.7302(5) 0.4116(4) 0.1088(3) 0.0507(9) Uani d . 1 . .
    H H5A 0.7291 0.3373 0.1505 0.061 Uiso calc R 1 . .
    C C6 0.6988(5) 0.5365(4) 0.1428(3) 0.0454(9) Uani d . 1 . .
    C C7 0.7025(5) 0.6556(3) 0.0827(2) 0.0406(8) Uani d . 1 . .
    C C8 0.6704(5) 0.7859(3) 0.1171(3) 0.0480(9) Uani d . 1 . .
    H H8A 0.6451 0.7985 0.1830 0.058 Uiso calc R 1 . .
    C C9 0.6756(5) 0.8937(4) 0.0558(3) 0.0540(10) Uani d . 1 . .
    H H9A 0.6544 0.9794 0.0801 0.065 Uiso calc R 1 . .
    C C10 0.7121(5) 0.8774(4) -0.0427(3) 0.0527(9) Uani d . 1 . .
    H H10A 0.7146 0.9523 -0.0840 0.063 Uiso calc R 1 . .
    C C11 0.7444(5) 0.7531(3) -0.0796(3) 0.0477(9) Uani d . 1 . .
    H H11A 0.7701 0.7435 -0.1459 0.057 Uiso calc R 1 . .
    C C12 0.7392(5) 0.6376(3) -0.0175(2) 0.0397(8) Uani d . 1 . .
    C C13 0.7711(5) 0.5055(4) -0.0526(3) 0.0416(8) Uani d . 1 . .
    C C14 0.6249(5) -0.0807(4) 0.6648(3) 0.0528(10) Uani d . 1 . .
    C C15 0.5904(6) -0.2280(4) 0.6573(3) 0.0656(12) Uani d . 1 . .
    H H15A 0.6664 -0.2829 0.6938 0.079 Uiso calc R 1 . .
    H H15B 0.4615 -0.2452 0.6825 0.079 Uiso calc R 1 . .
    C C16 0.6392(5) -0.2604(4) 0.5528(3) 0.0551(10) Uani d . 1 . .
    H H16A 0.5316 -0.2878 0.5296 0.066 Uiso calc R 1 . .
    H H16B 0.7347 -0.3316 0.5420 0.066 Uiso calc R 1 . .
    C C17 0.7091(4) -0.1300(3) 0.5032(3) 0.0435(9) Uani d . 1 . .
    C C18 0.7752(5) -0.1078(4) 0.4049(3) 0.0498(9) Uani d . 1 . .
    H H18A 0.7815 -0.1767 0.3620 0.060 Uiso calc R 1 . .
    C C19 0.8295(5) 0.0155(4) 0.3739(3) 0.0462(9) Uani d . 1 . .
    C C20 0.8236(4) 0.1243(3) 0.4364(3) 0.0416(8) Uani d . 1 . .
    C C21 0.8801(5) 0.2544(4) 0.4031(3) 0.0491(9) Uani d . 1 . .
    H H21A 0.9247 0.2718 0.3381 0.059 Uiso calc R 1 . .
    C C22 0.8680(5) 0.3541(4) 0.4681(3) 0.0569(11) Uani d . 1 . .
    H H22A 0.9033 0.4396 0.4459 0.068 Uiso calc R 1 . .
    C C23 0.8054(5) 0.3321(4) 0.5651(3) 0.0543(10) Uani d . 1 . .
    H H23A 0.8014 0.4011 0.6077 0.065 Uiso calc R 1 . .
    C C24 0.7489(5) 0.2069(4) 0.5980(3) 0.0542(10) Uani d . 1 . .
    H H24A 0.7043 0.1923 0.6633 0.065 Uiso calc R 1 . .
    C C25 0.7569(5) 0.1006(3) 0.5352(3) 0.0429(9) Uani d . 1 . .
    C C26 0.7001(5) -0.0297(3) 0.5667(3) 0.0414(8) Uani d . 1 . .
    O O1 0.8324(5) 0.5286(3) -0.2259(2) 0.0722(9) Uani d . 1 . .
    O O2 0.5922(4) -0.0199(3) 0.7378(2) 0.0781(9) Uani d . 1 . .
loop_
    _atom_site_aniso_label
    _atom_site_aniso_U_11
    _atom_site_aniso_U_22
    _atom_site_aniso_U_33
    _atom_site_aniso_U_12
    _atom_site_aniso_U_13
    _atom_site_aniso_U_23
    Br1 0.0910(4) 0.0609(3) 0.0390(3) -0.0119(2) -0.0041(2) 0.00645(18)
    Br2 0.0765(3) 0.0813(4) 0.0490(3) -0.0153(2) 0.0092(2) -0.0078(2)
    C1 0.045(2) 0.051(2) 0.054(2) 0.0024(17) -0.0130(19) -0.0079(19)
    C2 0.065(3) 0.057(3) 0.056(3) -0.003(2) -0.008(2) -0.015(2)
    C3 0.058(3) 0.041(2) 0.074(3) -0.0061(18) -0.011(2) -0.0051(19)
    C4 0.0401(19) 0.037(2) 0.051(2) -0.0083(15) -0.0050(16) -0.0017(16)
    C5 0.059(2) 0.042(2) 0.050(2) -0.0074(18) -0.0108(19) 0.0109(17)
    C6 0.050(2) 0.047(2) 0.039(2) -0.0091(17) -0.0047(17) 0.0022(16)
    C7 0.0395(19) 0.041(2) 0.041(2) -0.0082(15) -0.0069(16) 0.0048(15)
    C8 0.053(2) 0.045(2) 0.045(2) -0.0002(17) -0.0088(18) -0.0033(17)
    C9 0.064(3) 0.035(2) 0.063(3) -0.0005(18) -0.013(2) -0.0006(17)
    C10 0.062(3) 0.043(2) 0.051(2) -0.0005(18) -0.0076(19) 0.0106(17)
    C11 0.058(2) 0.045(2) 0.039(2) -0.0037(18) -0.0066(18) 0.0081(16)
    C12 0.0379(19) 0.0370(19) 0.044(2) -0.0035(15) -0.0072(16) 0.0030(15)
    C13 0.039(2) 0.042(2) 0.044(2) -0.0062(15) -0.0080(16) -0.0005(15)
    C14 0.045(2) 0.061(3) 0.054(3) -0.0040(19) -0.0141(19) 0.012(2)
    C15 0.059(3) 0.061(3) 0.080(3) -0.013(2) -0.024(2) 0.031(2)
    C16 0.046(2) 0.038(2) 0.083(3) -0.0077(17) -0.017(2) 0.0108(19)
    C17 0.0309(18) 0.042(2) 0.059(2) -0.0021(15) -0.0142(17) 0.0055(17)
    C18 0.045(2) 0.041(2) 0.064(3) -0.0022(17) -0.0090(19) -0.0090(18)
    C19 0.040(2) 0.055(2) 0.040(2) -0.0015(17) -0.0010(16) 0.0007(16)
    C20 0.0318(18) 0.041(2) 0.051(2) -0.0002(15) -0.0073(16) 0.0004(16)
    C21 0.043(2) 0.048(2) 0.058(2) -0.0121(17) -0.0121(18) 0.0083(18)
    C22 0.059(3) 0.034(2) 0.081(3) -0.0123(18) -0.020(2) 0.004(2)
    C23 0.053(2) 0.045(2) 0.067(3) -0.0079(18) -0.015(2) -0.016(2)
    C24 0.056(2) 0.057(3) 0.052(2) -0.0019(19) -0.013(2) -0.0053(19)
    C25 0.0360(19) 0.042(2) 0.052(2) 0.0007(15) -0.0123(17) -0.0037(16)
    C26 0.040(2) 0.042(2) 0.044(2) -0.0029(16) -0.0117(16) 0.0053(15)
    O1 0.098(2) 0.079(2) 0.0383(17) 0.0139(17) -0.0135(16) -0.0042(15)
    O2 0.092(2) 0.089(2) 0.052(2) -0.0133(18) -0.0097(17) 0.0082(17)
_geom_special_details
;
All e.s.d.'s (except the e.s.d. in the dihedral angle between two l.s. planes)
are estimated using the full covariance matrix. The cell e.s.d.'s are taken
into account individually in the estimation of e.s.d.'s in distances, angles
and torsion angles; correlations between e.s.d.'s in cell parameters are only
used when they are defined by crystal symmetry. An approximate (isotropic)
treatment of cell e.s.d.'s is used for estimating e.s.d.'s involving l.s.
planes.
;
loop_
    _geom_bond_atom_site_label_1
    _geom_bond_atom_site_label_2
    _geom_bond_site_symmetry_2
    _geom_bond_distance
    _geom_bond_publ_flag
    Br1 C6 . 1.898(4) ?
    Br2 C19 . 1.899(4) ?
    C1 O1 . 1.200(5) ?
    C1 C2 . 1.492(5) ?
    C1 C13 . 1.496(5) ?
    C2 C3 . 1.522(6) ?
    C2 H2A . 0.9700 ?
    C2 H2B . 0.9700 ?
    C3 C4 . 1.504(5) ?
    C3 H3A . 0.9700 ?
    C3 H3B . 0.9700 ?
    C4 C13 . 1.366(5) ?
    C4 C5 . 1.403(5) ?
    C5 C6 . 1.349(5) ?
    C5 H5A . 0.9300 ?
    C6 C7 . 1.434(5) ?
    C7 C8 . 1.400(5) ?
    C7 C12 . 1.412(5) ?
    C8 C9 . 1.354(5) ?
    C8 H8A . 0.9300 ?
    C9 C10 . 1.386(5) ?
    C9 H9A . 0.9300 ?
    C10 C11 . 1.358(5) ?
    C10 H10A . 0.9300 ?
    C11 C12 . 1.421(5) ?
    C11 H11A . 0.9300 ?
    C12 C13 . 1.421(5) ?
    C14 O2 . 1.198(5) ?
    C14 C26 . 1.476(5) ?
    C14 C15 . 1.517(6) ?
    C15 C16 . 1.501(6) ?
    C15 H15A . 0.9700 ?
    C15 H15B . 0.9700 ?
    C16 C17 . 1.521(5) ?
    C16 H16A . 0.9700 ?
    C16 H16B . 0.9700 ?
    C17 C26 . 1.364(5) ?
    C17 C18 . 1.398(5) ?
    C18 C19 . 1.345(5) ?
    C18 H18A . 0.9300 ?
    C19 C20 . 1.423(5) ?
    C20 C25 . 1.408(5) ?
    C20 C21 . 1.420(5) ?
    C21 C22 . 1.371(5) ?
    C21 H21A . 0.9300 ?
    C22 C23 . 1.376(6) ?
    C22 H22A . 0.9300 ?
    C23 C24 . 1.373(6) ?
    C23 H23A . 0.9300 ?
    C24 C25 . 1.404(5) ?
    C24 H24A . 0.9300 ?
    C25 C26 . 1.416(5) ?
loop_
    _geom_angle_atom_site_label_1
    _geom_angle_atom_site_label_2
    _geom_angle_atom_site_label_3
    _geom_angle_site_symmetry_1
    _geom_angle_site_symmetry_3
    _geom_angle
    _geom_angle_publ_flag
    O1 C1 C2 . . 126.2(4) ?
    O1 C1 C13 . . 126.9(4) ?
    C2 C1 C13 . . 106.9(3) ?
    C1 C2 C3 . . 107.6(3) ?
    C1 C2 H2A . . 110.2 ?
    C3 C2 H2A . . 110.2 ?
    C1 C2 H2B . . 110.2 ?
    C3 C2 H2B . . 110.2 ?
    H2A C2 H2B . . 108.5 ?
    C4 C3 C2 . . 103.8(3) ?
    C4 C3 H3A . . 111.0 ?
    C2 C3 H3A . . 111.0 ?
    C4 C3 H3B . . 111.0 ?
    C2 C3 H3B . . 111.0 ?
    H3A C3 H3B . . 109.0 ?
    C13 C4 C5 . . 120.9(3) ?
    C13 C4 C3 . . 112.5(3) ?
    C5 C4 C3 . . 126.6(3) ?
    C6 C5 C4 . . 118.4(3) ?
    C6 C5 H5A . . 120.8 ?
    C4 C5 H5A . . 120.8 ?
    C5 C6 C7 . . 123.8(3) ?
    C5 C6 Br1 . . 117.9(3) ?
    C7 C6 Br1 . . 118.3(3) ?
    C8 C7 C12 . . 119.0(3) ?
    C8 C7 C6 . . 124.4(3) ?
    C12 C7 C6 . . 116.7(3) ?
    C9 C8 C7 . . 121.0(4) ?
    C9 C8 H8A . . 119.5 ?
    C7 C8 H8A . . 119.5 ?
    C8 C9 C10 . . 120.6(4) ?
    C8 C9 H9A . . 119.7 ?
    C10 C9 H9A . . 119.7 ?
    C11 C10 C9 . . 120.6(4) ?
    C11 C10 H10A . . 119.7 ?
    C9 C10 H10A . . 119.7 ?
    C10 C11 C12 . . 120.4(3) ?
    C10 C11 H11A . . 119.8 ?
    C12 C11 H11A . . 119.8 ?
    C7 C12 C13 . . 119.1(3) ?
    C7 C12 C11 . . 118.4(3) ?
    C13 C12 C11 . . 122.5(3) ?
    C4 C13 C12 . . 121.1(3) ?
    C4 C13 C1 . . 109.1(3) ?
    C12 C13 C1 . . 129.7(3) ?
    O2 C14 C26 . . 128.1(4) ?
    O2 C14 C15 . . 124.9(4) ?
    C26 C14 C15 . . 107.0(3) ?
    C16 C15 C14 . . 107.2(3) ?
    C16 C15 H15A . . 110.3 ?
    C14 C15 H15A . . 110.3 ?
    C16 C15 H15B . . 110.3 ?
    C14 C15 H15B . . 110.3 ?
    H15A C15 H15B . . 108.5 ?
    C15 C16 C17 . . 104.2(3) ?
    C15 C16 H16A . . 110.9 ?
    C17 C16 H16A . . 110.9 ?
    C15 C16 H16B . . 110.9 ?
    C17 C16 H16B . . 110.9 ?
    H16A C16 H16B . . 108.9 ?
    C26 C17 C18 . . 121.2(3) ?
    C26 C17 C16 . . 111.9(4) ?
    C18 C17 C16 . . 127.0(3) ?
    C19 C18 C17 . . 118.5(3) ?
    C19 C18 H18A . . 120.7 ?
    C17 C18 H18A . . 120.7 ?
    C18 C19 C20 . . 123.1(4) ?
    C18 C19 Br2 . . 117.8(3) ?
    C20 C19 Br2 . . 119.1(3) ?
    C25 C20 C21 . . 119.4(3) ?
    C25 C20 C19 . . 117.9(3) ?
    C21 C20 C19 . . 122.8(4) ?
    C22 C21 C20 . . 119.0(4) ?
    C22 C21 H21A . . 120.5 ?
    C20 C21 H21A . . 120.5 ?
    C21 C22 C23 . . 122.3(4) ?
    C21 C22 H22A . . 118.8 ?
    C23 C22 H22A . . 118.8 ?
    C24 C23 C22 . . 119.1(4) ?
    C24 C23 H23A . . 120.4 ?
    C22 C23 H23A . . 120.4 ?
    C23 C24 C25 . . 121.4(4) ?
    C23 C24 H24A . . 119.3 ?
    C25 C24 H24A . . 119.3 ?
    C24 C25 C20 . . 118.7(4) ?
    C24 C25 C26 . . 122.9(4) ?
    C20 C25 C26 . . 118.3(3) ?
    C17 C26 C25 . . 121.0(3) ?
    C17 C26 C14 . . 109.7(3) ?
    C25 C26 C14 . . 129.3(3) ?
loop_
    _geom_torsion_atom_site_label_1
    _geom_torsion_atom_site_label_2
    _geom_torsion_atom_site_label_3
    _geom_torsion_atom_site_label_4
    _geom_torsion_site_symmetry_1
    _geom_torsion_site_symmetry_2
    _geom_torsion_site_symmetry_3
    _geom_torsion_site_symmetry_4
    _geom_torsion
    _geom_torsion_publ_flag
    O1 C1 C2 C3 . . . . 178.9(4) ?
    C13 C1 C2 C3 . . . . -1.1(4) ?
    C1 C2 C3 C4 . . . . 0.8(4) ?
    C2 C3 C4 C13 . . . . -0.2(4) ?
    C2 C3 C4 C5 . . . . -179.3(4) ?
    C13 C4 C5 C6 . . . . 1.7(5) ?
    C3 C4 C5 C6 . . . . -179.3(3) ?
    C4 C5 C6 C7 . . . . -1.4(6) ?
    C4 C5 C6 Br1 . . . . 179.6(3) ?
    C5 C6 C7 C8 . . . . -179.9(3) ?
    Br1 C6 C7 C8 . . . . -0.9(5) ?
    C5 C6 C7 C12 . . . . 0.8(5) ?
    Br1 C6 C7 C12 . . . . 179.8(2) ?
    C12 C7 C8 C9 . . . . -0.5(5) ?
    C6 C7 C8 C9 . . . . -179.8(4) ?
    C7 C8 C9 C10 . . . . 0.3(6) ?
    C8 C9 C10 C11 . . . . -0.4(6) ?
    C9 C10 C11 C12 . . . . 0.7(6) ?
    C8 C7 C12 C13 . . . . -179.7(3) ?
    C6 C7 C12 C13 . . . . -0.5(5) ?
    C8 C7 C12 C11 . . . . 0.8(5) ?
    C6 C7 C12 C11 . . . . -179.9(3) ?
    C10 C11 C12 C7 . . . . -0.9(5) ?
    C10 C11 C12 C13 . . . . 179.7(3) ?
    C5 C4 C13 C12 . . . . -1.4(5) ?
    C3 C4 C13 C12 . . . . 179.4(3) ?
    C5 C4 C13 C1 . . . . 178.7(3) ?
    C3 C4 C13 C1 . . . . -0.5(4) ?
    C7 C12 C13 C4 . . . . 0.8(5) ?
    C11 C12 C13 C4 . . . . -179.8(3) ?
    C7 C12 C13 C1 . . . . -179.3(3) ?
    C11 C12 C13 C1 . . . . 0.0(6) ?
    O1 C1 C13 C4 . . . . -179.0(4) ?
    C2 C1 C13 C4 . . . . 1.0(4) ?
    O1 C1 C13 C12 . . . . 1.1(7) ?
    C2 C1 C13 C12 . . . . -178.9(3) ?
    O2 C14 C15 C16 . . . . 176.4(4) ?
    C26 C14 C15 C16 . . . . -2.3(4) ?
    C14 C15 C16 C17 . . . . 2.3(4) ?
    C15 C16 C17 C26 . . . . -1.6(4) ?
    C15 C16 C17 C18 . . . . 178.8(3) ?
    C26 C17 C18 C19 . . . . -0.3(5) ?
    C16 C17 C18 C19 . . . . 179.3(3) ?
    C17 C18 C19 C20 . . . . 0.3(5) ?
    C17 C18 C19 Br2 . . . . -180.0(2) ?
    C18 C19 C20 C25 . . . . -0.2(5) ?
    Br2 C19 C20 C25 . . . . -180.0(2) ?
    C18 C19 C20 C21 . . . . -179.6(3) ?
    Br2 C19 C20 C21 . . . . 0.6(4) ?
    C25 C20 C21 C22 . . . . -0.1(5) ?
    C19 C20 C21 C22 . . . . 179.3(3) ?
    C20 C21 C22 C23 . . . . 1.0(5) ?
    C21 C22 C23 C24 . . . . -1.5(6) ?
    C22 C23 C24 C25 . . . . 1.2(6) ?
    C23 C24 C25 C20 . . . . -0.4(5) ?
    C23 C24 C25 C26 . . . . 179.9(3) ?
    C21 C20 C25 C24 . . . . -0.2(5) ?
    C19 C20 C25 C24 . . . . -179.6(3) ?
    C21 C20 C25 C26 . . . . 179.5(3) ?
    C19 C20 C25 C26 . . . . 0.1(5) ?
    C18 C17 C26 C25 . . . . 0.2(5) ?
    C16 C17 C26 C25 . . . . -179.4(3) ?
    C18 C17 C26 C14 . . . . 179.8(3) ?
    C16 C17 C26 C14 . . . . 0.2(4) ?
    C24 C25 C26 C17 . . . . 179.6(3) ?
    C20 C25 C26 C17 . . . . -0.1(5) ?
    C24 C25 C26 C14 . . . . 0.0(6) ?
    C20 C25 C26 C14 . . . . -179.7(3) ?
    O2 C14 C26 C17 . . . . -177.3(4) ?
    C15 C14 C26 C17 . . . . 1.3(4) ?
    O2 C14 C26 C25 . . . . 2.2(6) ?
    C15 C14 C26 C25 . . . . -179.1(3) ?
    O1 C1 C2 C3 . . . . 178.9(4) ?
    C13 C1 C2 C3 . . . . -1.1(4) ?
    C1 C2 C3 C4 . . . . 0.8(4) ?
    C2 C3 C4 C13 . . . . -0.2(4) ?
    C2 C3 C4 C5 . . . . -179.3(4) ?
    C13 C4 C5 C6 . . . . 1.7(5) ?
    C3 C4 C5 C6 . . . . -179.3(3) ?
    C4 C5 C6 C7 . . . . -1.4(6) ?
    C4 C5 C6 Br1 . . . . 179.6(3) ?
    C5 C6 C7 C8 . . . . -179.9(3) ?
    Br1 C6 C7 C8 . . . . -0.9(5) ?
    C5 C6 C7 C12 . . . . 0.8(5) ?
    Br1 C6 C7 C12 . . . . 179.8(2) ?
    C12 C7 C8 C9 . . . . -0.5(5) ?
    C6 C7 C8 C9 . . . . -179.8(4) ?
    C7 C8 C9 C10 . . . . 0.3(6) ?
    C8 C9 C10 C11 . . . . -0.4(6) ?
    C9 C10 C11 C12 . . . . 0.7(6) ?
    C8 C7 C12 C13 . . . . -179.7(3) ?
    C6 C7 C12 C13 . . . . -0.5(5) ?
    C8 C7 C12 C11 . . . . 0.8(5) ?
    C6 C7 C12 C11 . . . . -179.9(3) ?
    C10 C11 C12 C7 . . . . -0.9(5) ?
    C10 C11 C12 C13 . . . . 179.7(3) ?
    C5 C4 C13 C12 . . . . -1.4(5) ?
    C3 C4 C13 C12 . . . . 179.4(3) ?
    C5 C4 C13 C1 . . . . 178.7(3) ?
    C3 C4 C13 C1 . . . . -0.5(4) ?
    C7 C12 C13 C4 . . . . 0.8(5) ?
    C11 C12 C13 C4 . . . . -179.8(3) ?
    C7 C12 C13 C1 . . . . -179.3(3) ?
    C11 C12 C13 C1 . . . . 0.0(6) ?
    O1 C1 C13 C4 . . . . -179.0(4) ?
    C2 C1 C13 C4 . . . . 1.0(4) ?
    O1 C1 C13 C12 . . . . 1.1(7) ?
    C2 C1 C13 C12 . . . . -178.9(3) ?
    O2 C14 C15 C16 . . . . 176.4(4) ?
    C26 C14 C15 C16 . . . . -2.3(4) ?
    C14 C15 C16 C17 . . . . 2.3(4) ?
    C15 C16 C17 C26 . . . . -1.6(4) ?
    C15 C16 C17 C18 . . . . 178.8(3) ?
    C26 C17 C18 C19 . . . . -0.3(5) ?
    C16 C17 C18 C19 . . . . 179.3(3) ?
    C17 C18 C19 C20 . . . . 0.3(5) ?
    C17 C18 C19 Br2 . . . . -180.0(2) ?
    C18 C19 C20 C25 . . . . -0.2(5) ?
    Br2 C19 C20 C25 . . . . -180.0(2) ?
    C18 C19 C20 C21 . . . . -179.6(3) ?
    Br2 C19 C20 C21 . . . . 0.6(4) ?
    C25 C20 C21 C22 . . . . -0.1(5) ?
    C19 C20 C21 C22 . . . . 179.3(3) ?
    C20 C21 C22 C23 . . . . 1.0(5) ?
    C21 C22 C23 C24 . . . . -1.5(6) ?
    C22 C23 C24 C25 . . . . 1.2(6) ?
    C23 C24 C25 C20 . . . . -0.4(5) ?
    C23 C24 C25 C26 . . . . 179.9(3) ?
    C21 C20 C25 C24 . . . . -0.2(5) ?
    C19 C20 C25 C24 . . . . -179.6(3) ?
    C21 C20 C25 C26 . . . . 179.5(3) ?
    C19 C20 C25 C26 . . . . 0.1(5) ?
    C18 C17 C26 C25 . . . . 0.2(5) ?
    C16 C17 C26 C25 . . . . -179.4(3) ?
    C18 C17 C26 C14 . . . . 179.8(3) ?
    C16 C17 C26 C14 . . . . 0.2(4) ?
    C24 C25 C26 C17 . . . . 179.6(3) ?
    C20 C25 C26 C17 . . . . -0.1(5) ?
    C24 C25 C26 C14 . . . . 0.0(6) ?
    C20 C25 C26 C14 . . . . -179.7(3) ?
    O2 C14 C26 C17 . . . . -177.3(4) ?
    C15 C14 C26 C17 . . . . 1.3(4) ?
    O2 C14 C26 C25 . . . . 2.2(6) ?
    C15 C14 C26 C25 . . . . -179.1(3) ?
loop_
    _geom_hbond_atom_site_label_D
    _geom_hbond_atom_site_label_H
    _geom_hbond_atom_site_label_A
    _geom_hbond_site_symmetry_A
    _geom_hbond_distance_DH
    _geom_hbond_distance_HA
    _geom_hbond_distance_DA
    _geom_hbond_angle_DHA
    _geom_hbond_publ_flag
    C15 H15A O1 1_546 0.97 2.54 3.495(5) 167 y
data_global
_journal_date_recd_electronic     2009-08-03
_journal_date_accepted     2009-08-10
_journal_name_full     'Acta Crystallographica, Section E'
_journal_year     2009
_journal_volume     65
_journal_issue      9
_journal_page_first     o2174
_journal_page_last     o2174
_journal_paper_category     QO
_journal_coeditor_code     XU2577
_publ_contact_author
;
      Xie, Su-Yuan
      Department of Chemistry
      Xiamen University
      Xiamen, 361005
      P. R. China
;
_publ_contact_author_email     syxie@xmu.edu.cn
_publ_contact_author_fax     '86-592-2183047'
_publ_contact_author_phone     '86-592-2185191'
_publ_section_title
;
5-Bromo-2,3-dihydro-1<i>H</i>-cyclopenta[<i>a</i>]naphthalen-1-one
;
loop_
    _publ_author_name
    _publ_author_footnote
    _publ_author_address
    'Zhang, Liang' .
;
Department of Chemistry, College of Chemistry and Chemical Engineering
Xiamen University
Xiamen 361005
People's Republic of China
;
    'Sun, Di' .
;
Department of Chemistry, College of Chemistry and Chemical Engineering
Xiamen University
Xiamen 361005
People's Republic of China
;
    'Gao, Xiang-Zhi' .
;
Department of Chemistry, College of Chemistry and Chemical Engineering
Xiamen University
Xiamen 361005
People's Republic of China
;
    'Xie, Su-Yuan' .
;
State Key Laboratory for Physical Chemistry of Solid Surfaces
Xiamen University
Xiamen 361005
People's Republic of China
;
    'Huang, Rong-Bin' .
;
Department of Chemistry, College of Chemistry and Chemical Engineering
Xiamen University
Xiamen 361005
People's Republic of China
;
