# Supplementary material for: 5-Bromo-2,3-dihydro-1H-cyclo­penta­[a]naphthalen-1-one
Source: Acta Crystallogr Sect E Struct Rep Online. 2009 Aug 19;65(Pt 9):o2174. doi: 10.1107/S1600536809031547 (PMC2970092; doi:10.1107/S1600536809031547)
Supplement: Supplementary file 2 [file e-65-o2174-Isup2.hkl]

# 
# h,k,l, Fc-squared, Fo-squared, sigma(Fo-squared) and status flag 
# 
data_I
_shelx_title ' p in P1                     New: P-1' 
_shelx_refln_list_code          4 
_shelx_F_calc_maximum      229.08 
_exptl_crystal_F_000       519.93 
_reflns_d_resolution_high  0.8409 
 
loop_ 
 _symmetry_equiv_pos_as_xyz 
 'x, y, z' 
 '-x, -y, -z' 
 
_cell_length_a     7.3690 
_cell_length_b     9.9860 
_cell_length_c    14.1770 
_cell_angle_alpha  87.763 
_cell_angle_beta   78.991 
_cell_angle_gamma  87.154 
 
_shelx_F_squared_multiplier     1.000 
 
loop_ 
 _refln_index_h 
 _refln_index_k 
 _refln_index_l 
 _refln_F_squared_calc 
 _refln_F_squared_meas 
 _refln_F_squared_sigma 
 _refln_observed_status 
   1   0   0       59.52       94.15      4.68 o 
   2   0   0    19247.65    22088.14    887.37 o 
   3   0   0     1233.11     1324.82     55.66 o 
   4   0   0      660.26      678.79     31.21 o 
   5   0   0      234.02      139.92     10.92 o 
   6   0   0       28.53       17.69      6.76 o 
   7   0   0      119.09      125.88     13.52 o 
   8   0   0        5.91        3.12      9.88 o 
  -8   1   0       11.38       16.12     10.40 o 
  -7   1   0        0.95        0.52      7.80 o 
  -6   1   0      482.41      449.41     23.93 o 
  -5   1   0      579.89      547.20     27.05 o 
  -4   1   0      483.30      524.15     16.87 o 
  -3   1   0      280.63      262.18      8.59 o 
  -2   1   0     2919.72     3406.43     80.01 o 
  -1   1   0     4185.84     4389.66    127.38 o 
   0   1   0       49.17       44.10      1.62 o 
   1   1   0     1110.26     1097.52     44.73 o 
   2   1   0    27693.38    29889.34   1199.98 o 
   3   1   0       12.86        9.88      3.12 o 
   4   1   0      623.16      710.52     32.25 o 
   5   1   0       65.95       52.01      7.28 o 
   6   1   0      439.76      400.51     21.85 o 
   7   1   0        6.36        6.76      8.32 o 
   8   1   0       49.81       63.98     12.48 o 
  -8   2   0        2.94        9.88     10.40 o 
  -7   2   0       64.42       73.34     11.44 o 
  -6   2   0       21.99       28.09      8.32 o 
  -5   2   0       50.23       39.64      4.59 o 
  -4   2   0     1893.40     1953.29     46.77 o 
  -3   2   0       16.14       15.22      1.60 o 
  -2   2   0       13.39       13.60      1.84 o 
  -1   2   0      266.00      277.49      9.17 o 
   0   2   0     8108.35     8718.71    253.28 o 
   1   2   0      237.57      237.41      8.07 o 
   2   2   0       13.95       11.44      3.12 o 
   3   2   0     2824.59     2841.58    116.51 o 
   4   2   0        1.08        7.80      4.68 o 
   5   2   0      205.65      177.89     12.48 o 
   6   2   0        0.26       -8.32      6.76 o 
   7   2   0      147.56      136.28     13.52 o 
   8   2   0       73.71       96.23     16.64 o 
  -8   3   0        0.34        6.76      9.36 o 
  -7   3   0       29.44       21.85      9.36 o 
  -6   3   0      139.00      133.39      7.85 o 
  -5   3   0      849.64      864.92     28.32 o 
  -4   3   0        0.40        2.57      3.90 o 
  -3   3   0     1055.40     1086.86     33.46 o 
  -2   3   0      753.72      792.93     24.81 o 
  -1   3   0     5340.06     5491.32    159.89 o 
   0   3   0      128.10      131.70      4.99 o 
   1   3   0      226.92      227.29      8.12 o 
   2   3   0     9784.21    10181.42    296.08 o 
   3   3   0       19.98       25.49      5.20 o 
   4   3   0      127.75      139.40     11.44 o 
   5   3   0      227.90      234.07     17.69 o 
   7   3   0       31.98       13.00     10.92 o 
   8   3   0       10.88        1.04     10.92 o 
  -7   4   0       57.95       71.11      7.85 o 
  -6   4   0       24.43       39.73      5.99 o 
  -5   4   0      176.88      171.17      8.64 o 
  -3   4   0     1373.47     1430.09     43.75 o 
  -2   4   0       59.94       67.71      4.50 o 
  -1   4   0     1486.27     1476.05     44.43 o 
   0   4   0     1683.93     1851.01     55.08 o 
   1   4   0     3163.80     3374.05     99.38 o 
   2   4   0     1303.52     1431.28     43.81 o 
   3   4   0     1929.79     1972.28     66.58 o 
   4   4   0        9.66       13.04      4.74 o 
   5   4   0      183.84      242.91     18.21 o 
   6   4   0       25.98       28.09     10.40 o 
   7   4   0       18.36       33.81     12.48 o 
  -7   5   0       22.66       19.04      6.59 o 
  -6   5   0        7.57       10.07      5.72 o 
  -5   5   0      757.52      756.92     25.75 o 
  -4   5   0      141.99      116.22     23.15 o 
  -3   5   0       42.70       38.18      4.59 o 
  -2   5   0     1929.85     1927.59     58.23 o 
  -1   5   0      172.30      153.95      7.11 o 
   0   5   0        5.50        9.25      2.27 o 
   1   5   0      714.01      737.86     27.31 o 
   2   5   0     6611.72     7347.82    214.78 o 
   3   5   0      376.85      397.84     16.90 o 
   4   5   0       34.82       29.04      7.80 o 
   5   5   0      557.58      608.05     35.89 o 
   6   5   0      219.47      200.26     20.29 o 
   7   5   0       18.16       18.73     12.48 o 
  -7   6   0       52.25       41.61     10.40 o 
  -6   6   0        6.68       -0.45      5.48 o 
  -5   6   0        1.05       -0.04      4.59 o 
  -4   6   0      326.97      307.09     13.23 o 
  -3   6   0      952.92      913.92     30.43 o 
  -2   6   0       34.43       26.35      4.23 o 
  -1   6   0      499.75      490.78     17.10 o 
   0   6   0      539.33      495.87     16.86 o 
   1   6   0     2572.13     2728.24     81.29 o 
   2   6   0       16.60       10.40      6.76 o 
   3   6   0        8.90       10.40      7.28 o 
   4   6   0     1575.63     1586.98     75.42 o 
   5   6   0        3.11       -3.12      9.36 o 
   6   6   0       14.73       15.60     11.96 o 
   7   6   0       13.69       11.96     13.00 o 
  -6   7   0       32.29       44.47     11.70 o 
  -5   7   0        9.42       21.85      6.25 o 
  -4   7   0       68.45       76.50     10.92 o 
  -3   7   0        4.64        3.03      4.23 o 
  -2   7   0      622.90      645.08     30.95 o 
  -1   7   0       90.97       70.70     17.43 o 
   0   7   0       53.88       42.13      8.84 o 
   1   7   0      343.78      310.01     20.29 o 
   2   7   0      412.03      391.67     24.45 o 
   3   7   0      599.30      559.68     32.77 o 
   4   7   0       17.35       13.00      9.88 o 
   5   7   0      169.45      183.61     19.77 o 
   6   7   0      187.77      205.46     22.89 o 
   7   7   0        5.84       16.64     14.04 o 
  -6   8   0       10.35       11.91      7.17 o 
  -5   8   0        1.93        1.89      6.24 o 
  -4   8   0        5.88        2.97      5.85 o 
  -3   8   0      231.26      244.25     11.75 o 
  -2   8   0       90.96       91.03     13.00 o 
  -1   8   0      283.11      275.68     20.29 o 
   0   8   0       41.56       37.97      9.88 o 
   1   8   0      599.32      625.74     34.85 o 
   2   8   0      112.02       74.90     13.00 o 
   3   8   0       61.98       54.10     13.00 o 
   4   8   0      792.24      871.25     48.37 o 
   5   8   0       34.88       31.73     14.04 o 
   6   8   0        7.09        3.12     13.00 o 
  -5   9   0       32.48       21.85     11.44 o 
  -4   9   0        0.64       -0.52      9.88 o 
  -3   9   0       22.06       28.61     11.44 o 
  -2   9   0      653.74      634.58     35.89 o 
  -1   9   0       55.52       75.42     13.00 o 
   0   9   0      377.15      340.70     23.93 o 
   1   9   0      652.72      657.47     36.93 o 
   2   9   0        0.15       -2.60      8.84 o 
   3   9   0      895.85      883.21     48.37 o 
   4   9   0       56.86       46.81     14.56 o 
   5   9   0       14.55       21.85     14.56 o 
  -4  10   0      132.01      136.28     18.21 o 
  -3  10   0       48.31       59.82     14.04 o 
  -2  10   0      120.20      152.40     17.69 o 
  -1  10   0        0.67       -5.20      9.36 o 
   0  10   0      281.26      300.65     23.41 o 
   1  10   0       12.36       19.25     11.44 o 
   2  10   0       48.34       56.70     14.04 o 
   3  10   0       48.78       46.29     14.04 o 
   4  10   0      101.06      109.75     19.77 o 
  -2  11   0        0.00       -6.24     10.40 o 
  -1  11   0       67.14       73.34     15.08 o 
   0  11   0        5.05        7.80     11.96 o 
   1  11   0       19.24       18.21     11.96 o 
   2  11   0       63.10       65.54     16.12 o 
   3  11   0       24.92        3.12     13.00 o 
  -3 -11   1       20.86       14.04     13.52 o 
  -2 -11   1      180.15      183.61     21.85 o 
  -1 -11   1       32.03       30.17     13.52 o 
   0 -11   1        2.76        8.84     11.96 o 
   1 -11   1        1.37        0.52     10.92 o 
   2 -11   1      103.43       83.22     15.60 o 
  -4 -10   1       84.10      112.35     19.77 o 
  -3 -10   1       73.90       74.90     16.64 o 
  -2 -10   1        2.30        6.76     11.44 o 
  -1 -10   1      148.28      162.81     17.69 o 
   0 -10   1       15.53       19.77     11.44 o 
   1 -10   1       28.96       37.97     12.48 o 
   2 -10   1       49.36       50.97     13.00 o 
   3 -10   1       36.90       35.89     13.00 o 
   4 -10   1      130.71      122.24     17.69 o 
  -5  -9   1        2.74       14.56     14.04 o 
  -4  -9   1       76.76       92.07     17.69 o 
  -3  -9   1      152.20      150.84     19.25 o 
  -2  -9   1      544.81      551.36     33.81 o 
  -1  -9   1      137.78      155.52     16.64 o 
   0  -9   1       14.50       33.81     10.40 o 
   1  -9   1      306.61      318.85     22.89 o 
   2  -9   1       24.79       42.13     11.44 o 
   3  -9   1        0.51       -2.60      9.36 o 
   4  -9   1       27.53       37.97     11.96 o 
   5  -9   1      148.75      146.90     16.12 o 
  -6  -8   1       34.07       58.26     17.16 o 
  -5  -8   1       43.36       59.30     15.60 o 
  -4  -8   1      561.40      596.09     37.45 o 
  -3  -8   1      188.58      227.83     20.29 o 
  -2  -8   1      657.54      704.80     39.01 o 
  -1  -8   1     1332.99     1333.66     64.50 o 
   0  -8   1      828.82      767.22     40.57 o 
   1  -8   1     1115.88     1124.56     55.14 o 
   2  -8   1       41.22       51.32      6.35 o 
   3  -8   1      204.28      201.37     17.95 o 
   4  -8   1      128.46      146.47     18.99 o 
   5  -8   1       45.89       39.46      7.70 o 
   6  -8   1        3.05        6.24     10.40 o 
  -7  -7   1        5.90       19.25     15.08 o 
  -6  -7   1      495.26      542.00     37.97 o 
  -5  -7   1        7.97       -4.16     10.40 o 
  -4  -7   1       46.15       46.81     13.00 o 
  -3  -7   1      189.37      187.25     17.69 o 
  -2  -7   1     1794.92     1765.91     82.18 o 
  -1  -7   1      258.09      243.95     17.69 o 
   0  -7   1      104.27       89.87     16.38 o 
   1  -7   1     1528.37     1596.34     67.10 o 
   2  -7   1        7.98        7.70      5.72 o 
   3  -7   1      366.69      369.41     15.03 o 
   4  -7   1       11.32        6.02      5.11 o 
   5  -7   1       19.75       24.58      6.22 o 
   6  -7   1        2.73        5.72      9.36 o 
  -7  -6   1      100.60      114.43     19.77 o 
  -6  -6   1       33.86       62.42     15.60 o 
  -5  -6   1       95.43      135.24     18.21 o 
  -4  -6   1      363.35      337.58     24.45 o 
  -3  -6   1      899.31      863.45     44.73 o 
  -2  -6   1       15.00       24.91     13.52 o 
  -1  -6   1       54.65       42.44      4.01 o 
   0  -6   1     3666.62     3852.42    113.87 o 
   1  -6   1       99.42       97.14      5.97 o 
   2  -6   1      107.69      110.73      6.87 o 
   3  -6   1      237.26      249.84     19.25 o 
   4  -6   1      460.86      466.48     17.64 o 
   5  -6   1        5.65        4.12      4.96 o 
   6  -6   1       10.87       20.10      6.22 o 
   7  -6   1       57.26       57.22     12.48 o 
  -7  -5   1        2.89        2.60     11.96 o 
  -6  -5   1      596.13      657.47     40.57 o 
  -5  -5   1       93.62       83.63     13.00 o 
  -4  -5   1        4.36        7.52      4.61 o 
  -3  -5   1      685.52      690.04     31.21 o 
  -2  -5   1       61.50       49.64      4.61 o 
  -1  -5   1     2534.28     2617.35     78.01 o 
   0  -5   1      273.03      314.07     13.78 o 
   1  -5   1     1344.57     1403.72     43.12 o 
   2  -5   1     1073.76     1111.32     34.89 o 
   3  -5   1      413.63      396.05     14.70 o 
   4  -5   1       67.60       73.10      6.25 o 
   5  -5   1       28.14       28.28      5.32 o 
   6  -5   1      294.09      316.59     13.79 o 
   7  -5   1        4.96       10.40      9.88 o 
  -7  -4   1      252.04      309.49     27.57 o 
  -6  -4   1        0.58        4.16     10.40 o 
  -5  -4   1       17.52       17.69      9.36 o 
  -4  -4   1     1976.22     2099.32     90.51 o 
  -3  -4   1       40.70       39.77      4.87 o 
  -2  -4   1      225.93      271.76     10.73 o 
  -1  -4   1       86.06       91.46      8.32 o 
   0  -4   1     8338.64     8957.11    260.23 o 
   1  -4   1      205.27      196.03      7.85 o 
   2  -4   1       32.40       25.34      3.11 o 
   3  -4   1      964.92      969.67     63.98 o 
   4  -4   1       29.56       26.04      8.58 o 
   5  -4   1       23.29       27.00      5.72 o 
   6  -4   1        1.10       -1.12      4.50 o 
   7  -4   1      162.20      151.88     15.08 o 
   8  -4   1       13.20       17.69     10.40 o 
  -8  -3   1        7.35       16.64     13.52 o 
  -7  -3   1        0.69       -0.52      9.88 o 
  -5  -3   1      576.55      552.92     31.21 o 
  -4  -3   1      205.99      259.55     17.69 o 
  -3  -3   1     1517.31     1659.28     71.26 o 
  -2  -3   1     1916.77     2198.15     91.03 o 
  -1  -3   1     3702.31     3827.17    112.09 o 
   0  -3   1       19.31       19.94      2.60 o 
   1  -3   1     1909.26     1981.93     58.79 o 
   2  -3   1     6371.51     6740.13    196.30 o 
   3  -3   1       13.87       10.48      2.50 o 
   4  -3   1       97.37       92.96      5.62 o 
   5  -3   1        0.74        2.50      3.62 o 
   6  -3   1      318.14      302.69     12.81 o 
   7  -3   1        2.51       -3.12      8.32 o 
   8  -3   1        0.66       -0.52      9.88 o 
  -8  -2   1       43.25       37.97     13.00 o 
  -7  -2   1       73.88       85.82     14.56 o 
  -5  -2   1       17.79       21.33      8.32 o 
  -4  -2   1     4016.54     4370.29    182.57 o 
  -3  -2   1       42.81       37.45      6.24 o 
  -2  -2   1      490.43      526.91     24.45 o 
  -1  -2   1     4435.71     4644.41    188.29 o 
   0  -2   1     6777.93     7436.26    216.13 o 
   1  -2   1     5096.66     5182.42    150.71 o 
   2  -2   1       43.73       43.79      2.94 o 
   3  -2   1      966.14      996.79     24.19 o 
   4  -2   1       15.04       12.72      2.16 o 
   5  -2   1       22.63       20.62      3.85 o 
   6  -2   1       66.68       59.82      8.84 o 
   7  -2   1       47.37       52.01      9.88 o 
   8  -2   1       44.58       49.41     11.44 o 
  -8  -1   1        5.15        7.28     10.40 o 
  -6  -1   1        5.61       10.40      6.76 o 
  -5  -1   1     1162.69      805.71     37.45 o 
  -4  -1   1      776.78      753.70     34.33 o 
  -3  -1   1       75.53       74.90      6.76 o 
  -2  -1   1     4844.10     5531.79    225.74 o 
  -1  -1   1       11.95       11.96      2.08 o 
   0  -1   1     4309.83     4739.91    145.90 o 
   1  -1   1      733.09      840.76     20.10 o 
   2  -1   1    52476.39    50069.51   1285.24 o 
   3  -1   1       50.53       53.18      2.67 o 
   4  -1   1      798.87      902.92     27.35 o 
   5  -1   1      159.21      151.76      7.37 o 
   6  -1   1      179.52      164.89     13.00 o 
   7  -1   1        2.71        1.56      7.80 o 
   8  -1   1        0.55        1.56      9.36 o 
  -8   0   1       50.34       53.58     11.44 o 
  -7   0   1        1.78        9.36      7.80 o 
  -6   0   1       22.98       40.57      8.84 o 
  -5   0   1        0.90        5.72      6.24 o 
  -4   0   1     1553.25     1500.63     63.98 o 
  -3   0   1     1165.37     1177.10     49.93 o 
  -2   0   1      766.73      787.51     33.29 o 
  -1   0   1     2452.40     2716.41     79.23 o 
   1   0   1     2451.18     2525.37     71.34 o 
   2   0   1      508.85      589.53     17.84 o 
   3   0   1     3510.74     3726.54    106.09 o 
   4   0   1     7891.19     8568.21    242.33 o 
   5   0   1      278.27      238.68      9.91 o 
   6   0   1       31.16       20.29      7.80 o 
   7   0   1        4.26       -5.72      7.28 o 
   8   0   1      113.06      104.55     14.04 o 
  -8   1   1        4.13        7.80      9.36 o 
  -7   1   1       15.06       10.40      8.84 o 
  -6   1   1       52.56       41.61      8.32 o 
  -5   1   1      413.95      387.51     20.81 o 
  -4   1   1       46.69       41.05      3.85 o 
  -3   1   1       58.88       66.45      4.22 o 
  -2   1   1     8957.79     9472.37    274.80 o 
  -1   1   1      210.94      226.50      7.36 o 
   0   1   1     3732.16     3896.34    177.11 o 
   1   1   1     3370.26     3607.80    129.78 o 
   2   1   1    20581.47    22635.34    909.22 o 
   3   1   1     3353.21     3528.17    143.56 o 
   4   1   1     1109.98     1286.33     55.14 o 
   5   1   1      392.93      401.04     20.81 o 
   6   1   1      678.95      639.37     33.29 o 
   7   1   1       19.79       18.21      8.32 o 
   8   1   1       33.83       24.45      9.88 o 
  -8   2   1       58.13       61.38     12.48 o 
  -7   2   1       56.06       49.93     10.92 o 
  -6   2   1       53.72       52.54      9.36 o 
  -5   2   1        8.82        4.37      3.62 o 
  -4   2   1      167.63      162.60      7.70 o 
  -3   2   1     3686.79     3893.88    114.34 o 
  -2   2   1       54.07       66.13     12.48 o 
  -1   2   1     1603.34     1729.19     51.09 o 
   0   2   1     5199.26     5607.21    226.79 o 
   1   2   1     2565.17     2828.56     83.08 o 
   2   2   1       70.68       61.72      3.25 o 
   3   2   1       83.66       83.22      6.24 o 
   4   2   1     4595.57     4888.36    198.70 o 
   5   2   1       61.65       49.41      6.76 o 
   6   2   1       54.37       45.25      8.32 o 
   7   2   1       11.24       15.60      8.32 o 
   8   2   1       15.49       17.16      9.88 o 
  -8   3   1       26.66       21.33      9.88 o 
  -7   3   1       49.87       42.13     10.40 o 
  -6   3   1       96.82       94.68      7.48 o 
  -5   3   1       88.47       88.51      6.59 o 
  -4   3   1       73.48       65.74      5.15 o 
  -3   3   1      374.72      384.32     13.42 o 
  -2   3   1     6237.20     6525.83    190.05 o 
  -1   3   1     3441.14     3397.15     99.23 o 
   0   3   1       16.18       18.71      4.16 o 
   1   3   1     3724.53     4040.52    171.13 o 
   2   3   1     1144.59     1329.55    103.77 o 
   3   3   1     1782.73     1948.32     58.72 o 
   4   3   1      215.07      232.51     13.00 o 
   5   3   1     1013.25     1046.54     46.29 o 
   6   3   1       33.17       16.12      6.76 o 
   8   3   1        7.58        3.64     10.40 o 
  -7   4   1       33.34       44.59      7.11 o 
  -6   4   1        4.81        3.72      5.11 o 
  -5   4   1      413.91      421.24     17.16 o 
  -4   4   1      113.76      103.31      6.25 o 
  -3   4   1     4958.33     5234.91    153.66 o 
  -2   4   1      494.67      501.41     16.71 o 
  -1   4   1     1111.65     1210.66     36.90 o 
   0   4   1     6883.57     6862.58    199.74 o 
   1   4   1       13.01       12.48      4.16 o 
   2   4   1        2.25       10.03      4.68 o 
   3   4   1     1299.86     1342.27     42.02 o 
   4   4   1     3483.95     3717.34    111.72 o 
   5   4   1      526.43      548.79     22.89 o 
   6   4   1        1.80        5.20      7.80 o 
  -7   5   1       30.75       25.84      6.74 o 
  -6   5   1       23.86       31.60      6.43 o 
  -5   5   1      313.12      283.49     12.51 o 
  -4   5   1        2.71        4.92      4.00 o 
  -3   5   1      258.64      256.31     10.65 o 
  -2   5   1      731.34      693.09     32.51 o 
  -1   5   1     6162.57     6536.73    191.10 o 
   0   5   1      140.68      136.86      5.97 o 
   1   5   1       63.71       42.53      3.90 o 
   2   5   1      722.35      730.71     51.23 o 
   3   5   1      965.33      988.51     31.77 o 
   4   5   1       37.38       38.21      8.84 o 
   5   5   1        2.49        4.68      8.32 o 
   6   5   1      572.03      608.57     36.41 o 
   7   5   1        2.90        6.76     10.92 o 
   8   5   1       12.32       18.21     11.96 o 
  -7   6   1       14.00       16.67      9.10 o 
  -6   6   1        3.06        8.06      6.25 o 
  -5   6   1        0.32        4.94      5.15 o 
  -4   6   1      141.14      127.62      8.22 o 
  -3   6   1       68.08       60.76      5.62 o 
  -2   6   1       28.51       27.65      3.94 o 
  -1   6   1      105.33       96.51      5.67 o 
   0   6   1     3409.58     3437.97    101.89 o 
   1   6   1     1089.22     1075.15     50.97 o 
   2   6   1       53.64       62.94      9.36 o 
   3   6   1      213.61      203.90     16.12 o 
   4   6   1      156.66      149.28     15.08 o 
   5   6   1      283.08      319.89     23.41 o 
   6   6   1        0.04       -5.20      9.88 o 
   7   6   1       43.09       46.81     14.56 o 
  -6   7   1       17.32        9.62      6.62 o 
  -5   7   1      161.26      156.08     17.42 o 
  -4   7   1       18.96       18.74      5.62 o 
  -3   7   1       10.16       10.12      4.61 o 
  -2   7   1       24.73       16.66      4.01 o 
  -1   7   1     1085.45     1082.39     34.36 o 
   0   7   1       31.40       24.97      7.80 o 
   1   7   1       58.30       40.05      8.84 o 
   2   7   1      998.64      968.00     47.85 o 
   3   7   1       21.71       20.29      8.84 o 
   4   7   1        3.32        7.80      9.36 o 
   5   7   1        0.13       -8.32      9.36 o 
   6   7   1      102.54       94.67     17.16 o 
   7   7   1       11.73       16.64     13.52 o 
  -5   8   1        2.63        1.33      5.85 o 
  -4   8   1      155.24      155.50     10.36 o 
  -3   8   1      185.67      178.80     10.12 o 
  -2   8   1      132.58      134.72     14.04 o 
  -1   8   1      133.34      150.84     14.56 o 
   0   8   1      637.27      590.37     32.77 o 
   1   8   1       64.56       62.42     11.44 o 
   2   8   1       97.18       89.47     13.00 o 
   3   8   1      646.95      659.03     37.45 o 
   4   8   1        7.26       18.21     11.44 o 
   5   8   1      244.52      280.36     24.45 o 
   6   8   1       64.56       72.30     17.16 o 
  -5   9   1        7.75       10.40     10.40 o 
  -4   9   1       29.45       23.41     10.92 o 
  -3   9   1      143.44      155.52     17.69 o 
  -2   9   1      671.50      673.07     37.45 o 
  -1   9   1      200.75      247.59     19.77 o 
   0   9   1      484.02      485.82     29.65 o 
   1   9   1       53.30       46.29     11.44 o 
   2   9   1      486.44      425.48     28.09 o 
   3   9   1       52.78       78.02     14.56 o 
   4   9   1       17.27       31.73     13.52 o 
   5   9   1      260.71      345.38     29.13 o 
  -4  10   1       11.25        2.60     10.92 o 
  -3  10   1      113.67      145.12     18.21 o 
  -2  10   1        2.79       16.12     10.92 o 
  -1  10   1       35.15       33.81     11.96 o 
   0  10   1       12.15       27.05     11.44 o 
   1  10   1      290.13      334.46     24.45 o 
   2  10   1        0.56       -0.52      9.88 o 
   3  10   1       34.73       23.93     12.48 o 
   4  10   1      192.58      217.94     22.89 o 
   5  10   1       41.43       39.53     16.64 o 
  -2  11   1       13.64       21.85     12.48 o 
  -1  11   1        0.31       16.12     11.96 o 
   0  11   1       35.45       38.49     13.00 o 
   1  11   1       16.92       17.69     12.48 o 
   2  11   1       27.42       23.93     13.00 o 
   3  11   1       51.09       52.54     15.60 o 
  -3 -11   2       64.29       53.06     16.64 o 
  -2 -11   2      102.75      151.36     20.81 o 
  -1 -11   2       60.55       51.49     15.08 o 
   0 -11   2       12.22       16.12     12.48 o 
   1 -11   2       79.79       96.23     16.64 o 
   2 -11   2        5.36       -9.88      9.88 o 
  -4 -10   2       70.38       75.94     18.73 o 
  -3 -10   2       89.82      111.83     18.73 o 
  -2 -10   2       27.99       29.13     13.00 o 
  -1 -10   2       39.90       31.73     12.48 o 
   0 -10   2      289.77      344.86     25.49 o 
   1 -10   2       24.15       24.45     11.96 o 
   2 -10   2        3.87       -2.08      9.36 o 
   3 -10   2       24.76       24.97     11.96 o 
   4 -10   2       17.21       11.44     12.48 o 
  -5  -9   2      231.46      228.35     24.97 o 
  -4  -9   2       24.67       24.45     14.04 o 
  -3  -9   2       11.40       11.96     11.44 o 
  -2  -9   2      150.62      150.32     18.21 o 
  -1  -9   2       69.79      106.11     15.08 o 
   0  -9   2      122.51      130.56     16.12 o 
   1  -9   2      374.37      377.63     25.49 o 
   2  -9   2       19.18       28.61     10.92 o 
   3  -9   2       93.48       91.03     14.56 o 
   4  -9   2      138.85      142.64     11.11 o 
   5  -9   2       14.29       21.85     10.40 o 
  -6  -8   2        4.83        1.04     14.56 o 
  -5  -8   2        6.30       19.25     14.04 o 
  -4  -8   2      537.94      545.12     35.37 o 
  -3  -8   2        3.93       15.60     10.40 o 
  -2  -8   2       43.05       52.01     11.96 o 
  -1  -8   2       99.43       78.02     12.48 o 
   0  -8   2     1870.40     1790.87     82.70 o 
   1  -8   2        2.72       -1.56      7.80 o 
   2  -8   2      240.46      224.06     11.37 o 
   3  -8   2      997.85     1056.69     35.22 o 
   4  -8   2        2.43        5.88      5.85 o 
   5  -8   2      146.79      158.50     11.02 o 
   6  -8   2        5.69       -5.72      9.88 o 
  -6  -7   2        0.23       -3.12     12.48 o 
  -5  -7   2      410.28      467.61     33.29 o 
  -4  -7   2       89.12      100.91     16.12 o 
  -3  -7   2      178.85      175.81     17.69 o 
  -2  -7   2      392.30      356.30     23.41 o 
  -1  -7   2      979.70      925.87     46.29 o 
   0  -7   2      158.71      161.02      8.74 o 
   1  -7   2       81.98       62.44     10.40 o 
   2  -7   2     2547.46     2691.77     84.00 o 
   3  -7   2        6.59        3.80      4.74 o 
   4  -7   2       67.07       71.59      7.48 o 
   5  -7   2      205.28      234.13     17.95 o 
   6  -7   2        1.56        2.08      9.36 o 
  -7  -6   2        1.81        5.20     13.00 o 
  -6  -6   2        0.81        0.52     11.44 o 
  -5  -6   2        0.45      -12.48      8.32 o 
  -4  -6   2      845.36      860.33     46.81 o 
  -3  -6   2      422.51      468.21     36.41 o 
  -2  -6   2       39.10       38.99     10.14 o 
  -1  -6   2      500.84      463.80     16.73 o 
   0  -6   2       17.81       19.65      3.85 o 
   1  -6   2     1184.73     1276.80     40.17 o 
   2  -6   2       40.06       39.88      4.99 o 
   3  -6   2      174.43      157.99      8.80 o 
   4  -6   2      237.10      238.23     15.60 o 
   5  -6   2       15.65       14.62      5.32 o 
   6  -6   2        8.36       13.00      8.84 o 
   7  -6   2        2.27        1.56      9.88 o 
  -6  -5   2        2.95        9.88      9.88 o 
  -5  -5   2      708.84      647.07     34.85 o 
  -4  -5   2       11.60       10.13      5.10 o 
  -3  -5   2      128.96      104.63     20.55 o 
  -2  -5   2     3959.24     4012.37    119.40 o 
  -1  -5   2      107.53       98.18      5.86 o 
   0  -5   2      723.22      834.30     26.73 o 
   1  -5   2        3.58        5.17      3.12 o 
   2  -5   2     3543.91     3883.08    114.67 o 
   3  -5   2       70.32       71.90      5.69 o 
   4  -5   2        0.02        4.31      3.85 o 
   5  -5   2      176.12      171.54      9.33 o 
   6  -5   2        0.09        1.04      7.28 o 
   7  -5   2        0.49       -4.68      8.32 o 
  -7  -4   2        2.85        4.68     12.48 o 
  -6  -4   2        0.73        3.12     10.40 o 
  -5  -4   2      174.47      190.37     16.64 o 
  -4  -4   2     1084.78     1065.27     49.93 o 
  -3  -4   2     2545.86     2604.39    109.23 o 
  -2  -4   2     1853.40     2129.46     64.82 o 
  -1  -4   2     2058.65     2208.51     91.03 o 
   0  -4   2     7864.80     8813.44    256.55 o 
   1  -4   2     2073.72     2067.75     61.91 o 
   2  -4   2        2.31        3.64      2.57 o 
   3  -4   2      324.20      329.59     12.14 o 
   4  -4   2     1688.34     1700.26    119.37 o 
   5  -4   2       10.17       11.82      4.00 o 
   6  -4   2        5.79        9.63      4.50 o 
   7  -4   2        5.63        1.04      8.32 o 
   8  -4   2       13.71       19.77     10.92 o 
  -8  -3   2       36.56       48.37     16.12 o 
  -7  -3   2        1.54        4.16     12.48 o 
  -6  -3   2      388.02      433.28     30.69 o 
  -4  -3   2      659.26      749.54     37.97 o 
  -3  -3   2       22.98       21.33      6.24 o 
  -2  -3   2     6382.91     6397.32    260.07 o 
  -1  -3   2      848.87      868.05     27.35 o 
   0  -3   2      953.72     1067.28     32.51 o 
   1  -3   2     1294.43     1309.75     39.51 o 
   2  -3   2      442.27      422.93     11.51 o 
   3  -3   2      241.65      228.21      8.64 o 
   4  -3   2        2.06        3.20      2.06 o 
   5  -3   2      673.87      671.61     22.43 o 
   6  -3   2       21.94       18.50      5.72 o 
   7  -3   2        0.39       -5.20      7.80 o 
   8  -3   2       20.17       19.25     10.92 o 
  -8  -2   2       30.63       23.93     14.04 o 
  -7  -2   2      253.22      232.51     21.33 o 
  -6  -2   2       30.14       21.33     10.40 o 
  -5  -2   2       28.35       24.97      8.84 o 
  -4  -2   2       92.50       99.87     11.96 o 
  -3  -2   2     2812.35     3242.09    135.76 o 
  -2  -2   2      708.99      654.87     30.17 o 
  -1  -2   2     1496.91     1613.50     67.10 o 
   0  -2   2    17782.42    19538.35    565.01 o 
   1  -2   2     2397.49     2562.18     75.36 o 
   2  -2   2      104.08      112.38      3.70 o 
   3  -2   2      105.15      100.07      3.84 o 
   4  -2   2     6555.96     7183.80    168.41 o 
   5  -2   2       22.04       20.02      3.62 o 
   6  -2   2      198.96      170.61     14.04 o 
   7  -2   2       93.32      109.23     13.00 o 
   8  -2   2        0.69        3.12      9.36 o 
  -8  -1   2       25.26       23.93     12.48 o 
  -7  -1   2       32.57       32.25     11.96 o 
  -6  -1   2      492.44      423.40     28.61 o 
  -5  -1   2       40.30       28.61      8.84 o 
  -4  -1   2       75.70       76.98     10.40 o 
  -3  -1   2      182.81      222.10     15.08 o 
  -2  -1   2     2859.68     3029.35    125.36 o 
  -1  -1   2     5462.31     4681.34    190.37 o 
   0  -1   2      738.18      774.50     32.77 o 
   1  -1   2     2892.90     3109.11     73.00 o 
   2  -1   2     8953.77     9908.33    231.22 o 
   3  -1   2     2375.17     2473.79     58.52 o 
   4  -1   2     2282.14     2510.86     72.43 o 
   5  -1   2      151.48      151.14      7.62 o 
   6  -1   2      270.71      284.00     17.69 o 
   7  -1   2        0.11        0.00      7.28 o 
   8  -1   2        0.66       -2.08      9.36 o 
  -8   0   2        9.00        6.24     10.40 o 
  -6   0   2       55.14       56.18      9.88 o 
  -5   0   2        2.67        2.60      5.72 o 
  -4   0   2     1015.33      928.99     41.61 o 
  -3   0   2      925.18      914.94     40.05 o 
  -2   0   2      578.35      669.43     31.21 o 
  -1   0   2        4.10        7.53      1.34 o 
   0   0   2      983.77     1051.07     25.01 o 
   1   0   2      205.48      191.97      6.25 o 
   2   0   2    23806.90    26435.58    741.71 o 
   3   0   2      810.06      841.79     25.37 o 
   4   0   2     7990.46     8799.15    248.58 o 
   5   0   2      269.52      260.47     10.65 o 
   6   0   2       42.27       39.53      8.32 o 
   7   0   2      131.85      134.72     13.52 o 
   8   0   2       32.13       45.25     10.92 o 
  -7   1   2       70.89       76.46     11.44 o 
  -6   1   2      569.43      570.08     29.65 o 
  -5   1   2      624.70      585.69     29.13 o 
  -4   1   2      171.03      177.57      7.90 o 
  -3   1   2      126.11      132.52      6.22 o 
  -2   1   2      577.84      594.39     18.57 o 
  -1   1   2     9906.35    10407.68    268.13 o 
   0   1   2      976.63      989.12     23.71 o 
   1   1   2     2337.66     2445.60     57.62 o 
   2   1   2     3064.45     3041.31    123.28 o 
   3   1   2     3389.09     3582.27    145.64 o 
   4   1   2     1961.95     2248.61     93.11 o 
   5   1   2      155.35      138.14     17.43 o 
   6   1   2     2867.06     2873.28     84.22 o 
   7   1   2       36.38       33.29      8.84 o 
   8   1   2       92.35       83.74     12.48 o 
  -8   2   2       15.82       14.04      9.88 o 
  -7   2   2      161.20      151.88     14.56 o 
  -6   2   2      215.30      222.62     16.12 o 
  -5   2   2        1.98       -1.34      3.75 o 
  -4   2   2     1575.35     1534.75     46.88 o 
  -3   2   2      157.82      142.38      6.59 o 
  -2   2   2      526.17      482.63     15.63 o 
  -1   2   2      944.75     1059.52     25.39 o 
   0   2   2    13895.40    14322.50    486.08 o 
   1   2   2    11988.71    12231.75    356.08 o 
   2   2   2      281.11      295.85     16.38 o 
   3   2   2      629.92      686.60     29.65 o 
   4   2   2       31.44       31.21      5.20 o 
   5   2   2      990.88      981.00     43.17 o 
   6   2   2        2.04       -0.52      5.72 o 
   7   2   2       18.75       27.57      8.84 o 
   8   2   2       67.85       87.39     12.48 o 
  -7   3   2       16.75       14.56      9.36 o 
  -6   3   2       14.44       15.77      5.11 o 
  -5   3   2      647.72      620.15     21.51 o 
  -4   3   2      185.75      158.23     30.43 o 
  -3   3   2      144.42      150.50      7.17 o 
  -2   3   2      790.49      724.97     22.79 o 
  -1   3   2     3167.65     3293.26     96.66 o 
   0   3   2     1402.15     1444.72     42.96 o 
   1   3   2       30.52       35.89      4.68 o 
   2   3   2     7735.27     8097.04    235.42 o 
   3   3   2      251.17      232.59     17.69 o 
   4   3   2       37.09       38.44      4.23 o 
   5   3   2      142.50      127.96      9.88 o 
   6   3   2     1085.71      984.12     44.73 o 
   7   3   2       84.80       75.94     10.40 o 
   8   3   2       13.20       -0.52      9.36 o 
  -7   4   2        0.78       -4.13      5.48 o 
  -6   4   2       75.66       94.71     11.18 o 
  -5   4   2        4.75        4.55      4.22 o 
  -4   4   2      539.24      513.39     18.02 o 
  -3   4   2      641.39      581.37     19.48 o 
  -2   4   2       35.30       43.90      4.00 o 
  -1   4   2     1928.39     2227.40     66.13 o 
   0   4   2     1698.17     1828.20     54.51 o 
   1   4   2     8416.29     9095.85    382.31 o 
   2   4   2       62.38       62.80      6.76 o 
   3   4   2      219.49      231.80      9.62 o 
   4   4   2     1341.65     1349.79     62.42 o 
   5   4   2      169.73      166.94     24.71 o 
   6   4   2       47.76       41.61     10.92 o 
   7   4   2        0.66       13.52      9.88 o 
  -7   5   2        0.55       -1.19      6.22 o 
  -6   5   2        4.54        7.11      5.69 o 
  -5   5   2      126.67      129.41     10.92 o 
  -4   5   2       48.87       46.89      8.84 o 
  -2   5   2     2172.67     2154.60     64.65 o 
  -1   5   2      898.12     1055.12     32.64 o 
   0   5   2      458.63      462.26     15.37 o 
   1   5   2     1743.82     2027.54     89.47 o 
   2   5   2     2775.64     2893.59    125.88 o 
   3   5   2     1979.84     2093.08     93.63 o 
   4   5   2       12.94       13.00      7.28 o 
   5   5   2       47.73       44.21     10.40 o 
   6   5   2        5.54        1.56      8.84 o 
   7   5   2       36.62       46.29     13.00 o 
  -6   6   2       62.51       75.69      8.27 o 
  -5   6   2       52.81       64.14      7.11 o 
  -4   6   2        5.32        8.04      4.74 o 
  -3   6   2     1411.11     1330.94     52.80 o 
  -2   6   2       44.67       42.97      7.02 o 
  -1   6   2       69.78       68.00      5.20 o 
   0   6   2      110.72       92.99      5.01 o 
   1   6   2     1943.87     2174.22     96.23 o 
   2   6   2       47.32       66.06      9.36 o 
   3   6   2       24.54       14.04      7.28 o 
   4   6   2      915.55      866.05     44.73 o 
   5   6   2        0.57        4.68      8.84 o 
   6   6   2        7.80       10.40     10.40 o 
   7   6   2        0.09       -8.84     10.40 o 
  -6   7   2        0.70        2.86      6.25 o 
  -5   7   2        4.48        5.72      5.52 o 
  -4   7   2      150.11      168.13      9.70 o 
  -3   7   2        3.50        3.30      4.61 o 
  -2   7   2      464.63      429.49     15.98 o 
  -1   7   2      560.62      534.19     29.13 o 
   0   7   2      167.81      157.09     14.04 o 
   1   7   2       10.40       10.92      7.28 o 
   2   7   2      843.31      808.31     41.09 o 
   3   7   2      583.09      606.49     33.81 o 
   4   7   2      171.54      171.13     16.64 o 
   5   7   2      170.00      195.58     18.73 o 
   6   7   2       49.86       57.74     14.56 o 
   7   7   2       40.47       59.30     16.12 o 
  -5   8   2        4.06        4.68      6.25 o 
  -4   8   2        4.69       -2.60      7.28 o 
  -3   8   2      112.75      126.40     14.56 o 
  -2   8   2        0.96        3.64      8.32 o 
  -1   8   2      264.02      300.13     20.81 o 
   0   8   2     1591.64     1620.27     75.42 o 
   1   8   2      232.18      249.67     18.73 o 
   2   8   2     1135.05     1100.64     54.62 o 
   3   8   2        4.47        1.56      8.32 o 
   4   8   2      166.02      177.37     18.21 o 
   5   8   2       12.90       15.08     11.96 o 
   6   8   2        1.98      -12.48     10.92 o 
  -5   9   2        2.47       -9.88      8.84 o 
  -4   9   2       76.71       76.98     14.04 o 
  -3   9   2       42.74       44.73     11.96 o 
  -2   9   2        1.62        5.20      9.36 o 
  -1   9   2      535.34      551.36     32.25 o 
   0   9   2       25.75       29.65     10.92 o 
   1   9   2       43.36       36.41     10.92 o 
   2   9   2        1.19        3.64      8.84 o 
   3   9   2      122.55      124.32     16.64 o 
   4   9   2       24.83       26.01     12.48 o 
   5   9   2      171.69      211.70     23.93 o 
   6   9   2       40.45       72.30     17.69 o 
  -4  10   2        1.04      -13.52     10.40 o 
  -3  10   2       12.23        9.36     11.44 o 
  -2  10   2       31.71       43.17     13.00 o 
  -1  10   2        3.83       15.08     10.40 o 
   0  10   2      174.34      200.26     18.73 o 
   1  10   2        8.38       17.69     10.92 o 
   2  10   2       57.39       66.58     14.04 o 
   3  10   2       51.69       52.01     14.04 o 
   4  10   2       40.96       49.41     15.08 o 
   5  10   2       33.99       45.77     16.64 o 
  -2  11   2        1.21       -1.56     11.44 o 
  -1  11   2      151.13      156.04     19.25 o 
   0  11   2        1.55        1.56     10.92 o 
   1  11   2        1.84        2.60     10.40 o 
   2  11   2       42.15       57.22     14.56 o 
   3  11   2       42.22       71.78     16.12 o 
  -2 -11   3      152.85      162.29     21.85 o 
  -1 -11   3       33.10       42.65     14.04 o 
   0 -11   3       16.85        0.52     11.96 o 
   1 -11   3        7.76        2.08     11.44 o 
   2 -11   3       73.33       59.82     14.56 o 
  -4 -10   3       24.20       17.69     15.08 o 
  -3 -10   3      108.88      123.80     19.77 o 
  -2 -10   3       12.22        4.16     11.44 o 
  -1 -10   3      180.84      187.77     19.77 o 
   0 -10   3        2.54        5.20     10.40 o 
   1 -10   3      219.23      214.82     20.29 o 
   2 -10   3      109.63      119.11     17.16 o 
   3 -10   3        2.99       -5.72      9.88 o 
  -5  -9   3       61.33       59.30     18.21 o 
  -4  -9   3       33.23       44.21     15.60 o 
  -3  -9   3       11.28       14.56     11.96 o 
  -2  -9   3      502.31      488.94     31.73 o 
  -1  -9   3       42.59       50.97     12.48 o 
   0  -9   3       38.93       33.29     11.44 o 
   1  -9   3      141.16      131.08     16.12 o 
   2  -9   3      129.56      160.21     17.69 o 
   3  -9   3       82.29       97.79     14.56 o 
   4  -9   3       28.34       25.92      7.70 o 
   5  -9   3        7.61        4.68      9.36 o 
  -6  -8   3        2.66        8.32     14.04 o 
  -5  -8   3       90.61      111.31     20.29 o 
  -4  -8   3       29.28       26.53     13.00 o 
  -3  -8   3      743.57      700.64     41.09 o 
  -2  -8   3      370.44      343.30     24.45 o 
  -1  -8   3       21.87       21.85      9.88 o 
   0  -8   3       12.59       10.40      8.84 o 
   1  -8   3       25.91       33.05      6.12 o 
   2  -8   3      200.55      212.36     11.24 o 
   3  -8   3       25.61       27.85      6.59 o 
   4  -8   3      356.35      386.82     47.07 o 
   5  -8   3       31.72       37.97     10.40 o 
   6  -8   3        0.12        3.64      9.88 o 
  -6  -7   3      119.17      145.64     22.89 o 
  -5  -7   3        7.65        8.84     11.96 o 
  -4  -7   3        5.10        7.80     10.40 o 
  -3  -7   3       81.73       81.66     14.04 o 
  -2  -7   3     1065.81     1004.41     50.97 o 
  -1  -7   3      469.58      486.02     17.98 o 
   0  -7   3      115.26      103.81      9.62 o 
   1  -7   3      440.67      435.90     21.59 o 
   2  -7   3      216.56      210.43     10.73 o 
   3  -7   3      180.34      209.49     16.64 o 
   4  -7   3      165.37      178.74     10.48 o 
   5  -7   3       86.06      120.15     13.52 o 
   6  -7   3      154.12      180.49     16.64 o 
  -7  -6   3      135.17      174.25     24.97 o 
  -6  -6   3       19.54       22.37     13.00 o 
  -5  -6   3       58.87       56.70     14.56 o 
  -4  -6   3      463.95      494.66     31.73 o 
  -3  -6   3     1307.17     1333.87     46.29 o 
  -2  -6   3       12.61       17.19      4.61 o 
  -1  -6   3        1.15        4.49      3.85 o 
   0  -6   3     3238.80     3304.08    137.06 o 
   1  -6   3        6.09        5.77      5.72 o 
   2  -6   3      150.87      145.68     10.40 o 
   3  -6   3       85.29       77.27     10.66 o 
   4  -6   3      627.66      674.84     23.53 o 
   5  -6   3       36.04       52.01      9.88 o 
   6  -6   3       17.79       19.77      9.36 o 
   7  -6   3        7.88       11.96     10.40 o 
  -6  -5   3       77.78       74.38     14.04 o 
  -4  -5   3        2.28        6.24      7.28 o 
  -3  -5   3      135.15      133.16     11.44 o 
  -2  -5   3      208.50      186.42      9.24 o 
  -1  -5   3     1946.46     1941.48     59.13 o 
   0  -5   3      490.38      554.10     18.99 o 
   1  -5   3     1558.94     1592.31     48.85 o 
   2  -5   3     2779.12     2949.77     88.02 o 
   3  -5   3      540.22      501.76     17.84 o 
   4  -5   3        0.86        2.01      3.75 o 
   5  -5   3       40.52       47.70      8.32 o 
   6  -5   3      173.46      184.13     15.60 o 
   7  -5   3        0.04        7.28      8.32 o 
  -7  -4   3      268.35      281.92     25.49 o 
  -6  -4   3      201.09      227.31     21.33 o 
  -5  -4   3      114.32       99.35     13.52 o 
  -4  -4   3      930.37      873.85     42.65 o 
  -3  -4   3      852.05      878.53     41.09 o 
  -2  -4   3      266.98      273.13     12.48 o 
  -1  -4   3      428.84      432.61     15.40 o 
   0  -4   3     4513.23     4671.35    137.27 o 
   1  -4   3      704.09      701.06     22.77 o 
   2  -4   3      173.13      200.83      8.64 o 
   3  -4   3      935.38      970.15     30.71 o 
   4  -4   3       13.46       11.95      6.50 o 
   5  -4   3      103.29      110.08      7.00 o 
   6  -4   3       10.81       -3.12      6.76 o 
   7  -4   3       68.27       71.78     11.44 o 
   8  -4   3       10.30       15.08     10.40 o 
  -7  -3   3       62.68       79.06     17.16 o 
  -6  -3   3      178.32      190.37     20.29 o 
  -5  -3   3      866.42      925.35     47.85 o 
  -4  -3   3       46.99       49.93      9.88 o 
  -3  -3   3      517.24      547.72     28.09 o 
  -2  -3   3      666.86      750.58     34.85 o 
  -1  -3   3     7003.96     7220.19    292.84 o 
   0  -3   3      228.93      239.70      9.17 o 
   1  -3   3       10.08       12.57      2.57 o 
   2  -3   3     9027.71     9642.19    280.12 o 
   3  -3   3       81.89       82.80      4.87 o 
   4  -3   3      138.86      155.46      5.54 o 
   5  -3   3       31.91       23.36      3.94 o 
   6  -3   3      438.38      458.25     24.97 o 
   7  -3   3        3.15        8.84      8.84 o 
   8  -3   3       25.66       30.69     10.40 o 
  -8  -2   3       49.40       35.89     16.12 o 
  -7  -2   3       59.55       72.30     17.16 o 
  -6  -2   3      187.63      261.11     23.41 o 
  -5  -2   3       14.81       11.44      9.36 o 
  -4  -2   3     2703.50     2833.77    122.24 o 
  -3  -2   3      674.70      732.89     35.89 o 
  -2  -2   3       89.18       90.51      8.32 o 
  -1  -2   3      194.19      198.70     11.44 o 
   0  -2   3     3019.53     3107.22    135.24 o 
   1  -2   3     2663.14     2773.99     81.61 o 
   2  -2   3       61.34       64.77      2.79 o 
   3  -2   3     1959.05     2112.26     50.41 o 
   4  -2   3     2201.96     2399.07     57.22 o 
   5  -2   3      602.02      591.15     19.24 o 
   6  -2   3      509.42      456.17     24.45 o 
   7  -2   3        5.20        8.84      8.84 o 
   8  -2   3        1.96        5.20      8.84 o 
  -8  -1   3        2.58       15.08     13.52 o 
  -7  -1   3       11.16       16.64     11.44 o 
  -6  -1   3       27.81       32.77     11.96 o 
  -5  -1   3     1291.73     1288.41     62.42 o 
  -4  -1   3      456.55      507.67     29.13 o 
  -3  -1   3        4.74       18.73      6.76 o 
  -2  -1   3     6088.36     6719.81    274.12 o 
  -1  -1   3     1646.66     1696.73     71.26 o 
   0  -1   3      146.10      174.25      9.36 o 
   1  -1   3      449.61      463.26     11.70 o 
   2  -1   3     4663.34     4706.20    110.42 o 
   3  -1   3      470.76      458.07     11.90 o 
   4  -1   3     2270.39     2552.41     73.71 o 
   5  -1   3      533.70      555.00     18.55 o 
   6  -1   3      683.76      651.23     32.25 o 
   7  -1   3      165.59      188.29     15.60 o 
   8  -1   3        2.01       11.44      9.88 o 
  -8   0   3       14.81        6.76     11.44 o 
  -7   0   3      111.27       79.06     15.60 o 
  -6   0   3       98.73      113.39     15.08 o 
  -5   0   3      342.02      391.15     26.01 o 
  -4   0   3     1172.67     1173.98     55.66 o 
  -3   0   3     2092.06     2141.98     92.59 o 
  -2   0   3       53.19       55.14      6.76 o 
  -1   0   3      316.39      372.25     12.28 o 
   0   0   3      245.78      270.82      7.09 o 
   1   0   3    11306.47    11794.44    331.68 o 
   2   0   3       27.93       32.04      3.12 o 
   3   0   3       12.75       18.58      3.38 o 
   4   0   3     2054.17     2022.10     59.20 o 
   5   0   3        5.58        9.10      3.31 o 
   6   0   3      270.00      257.11     11.02 o 
   7   0   3        0.08       -1.04      7.28 o 
   8   0   3      206.54      183.61     15.60 o 
  -8   1   3       15.92       22.37     12.48 o 
  -7   1   3       32.51       16.12     10.92 o 
  -5   1   3      825.99      784.39     37.45 o 
  -4   1   3      911.17      928.76     29.79 o 
  -3   1   3       22.36       21.33      4.16 o 
  -2   1   3     5295.27     5637.65    165.29 o 
  -1   1   3     1155.65     1093.53     26.48 o 
   0   1   3       20.69       23.05      4.82 o 
   1   1   3      308.72      371.22      9.51 o 
   2   1   3     5689.72     5923.85    138.73 o 
   3   1   3     3378.35     3522.09    100.59 o 
   4   1   3      307.71      328.18     12.12 o 
   5   1   3      375.03      369.27     13.79 o 
   6   1   3      248.68      219.51     10.67 o 
   7   1   3      128.98      129.00     13.00 o 
   8   1   3      149.98      131.08     14.04 o 
  -6   2   3        2.19        1.56      7.28 o 
  -5   2   3        1.20       -0.74      3.75 o 
  -4   2   3      224.94      181.09     41.35 o 
  -3   2   3     5449.32     5579.10    163.42 o 
  -2   2   3       85.68       90.52      5.20 o 
  -1   2   3      141.75      156.59     15.58 o 
   0   2   3     5030.66     5083.73    119.21 o 
   1   2   3      929.72      952.14     23.31 o 
   2   2   3      211.32      200.19      7.11 o 
   3   2   3       10.39       13.42      2.37 o 
   4   2   3     4321.93     4437.91    180.49 o 
   5   2   3      105.64       97.17      6.59 o 
   6   2   3       20.65       29.79     10.40 o 
   7   2   3      111.33      101.58     22.11 o 
   8   2   3      342.06      342.78     22.37 o 
  -7   3   3        0.88        4.16      9.36 o 
  -6   3   3       74.16       74.09      7.17 o 
  -5   3   3       39.83       38.72      7.54 o 
  -4   3   3      525.65      538.81     18.76 o 
  -3   3   3       24.49       27.80      4.16 o 
  -2   3   3     2529.27     2494.61     73.88 o 
  -1   3   3     6865.79     7015.90    164.10 o 
   0   3   3       11.64       17.24      2.12 o 
   1   3   3       28.13       29.13      4.16 o 
   2   3   3      218.80      232.53      8.12 o 
   3   3   3     2518.07     2720.82     80.46 o 
   4   3   3       60.20       61.10      4.87 o 
   5   3   3       45.03       62.90      7.02 o 
   7   3   3        1.37       -3.66      5.32 o 
  -7   4   3       90.21       87.97     11.96 o 
  -6   4   3       10.33       13.44      5.85 o 
  -5   4   3       50.68       59.99     12.48 o 
  -4   4   3       48.06       32.97      7.02 o 
  -3   4   3       84.86       67.13      5.15 o 
  -2   4   3      773.29      749.40     18.84 o 
  -1   4   3     1685.13     1805.83     54.01 o 
   0   4   3     5188.21     4963.46    166.97 o 
   1   4   3      784.14      932.63     42.65 o 
   2   4   3      230.62      198.70     12.48 o 
   3   4   3      379.75      428.19     14.49 o 
   4   4   3     1583.39     1654.15     50.45 o 
   5   4   3      339.08      340.38     16.38 o 
   6   4   3       34.73       27.57      8.84 o 
  -7   5   3        0.11       -6.46      6.22 o 
  -6   5   3       43.68       49.90      7.17 o 
  -5   5   3       22.36       26.91      5.69 o 
  -4   5   3      237.30      211.59     10.11 o 
  -3   5   3      203.91      198.95      9.17 o 
  -2   5   3       24.10       28.09      3.43 o 
  -1   5   3     2600.23     2449.23     73.09 o 
   0   5   3      174.06      171.31     22.11 o 
   1   5   3     1741.86     2056.15     90.51 o 
   2   5   3     1133.19     1032.50     48.37 o 
   3   5   3     2831.94     3280.06    142.52 o 
   4   5   3      122.16      134.72     12.48 o 
   5   5   3        1.23        3.12      7.28 o 
   6   5   3      419.90      413.00     26.53 o 
   7   5   3        0.07        2.08      9.88 o 
  -6   6   3       93.85       98.25      9.20 o 
  -5   6   3        1.83       -2.86      5.15 o 
  -4   6   3       71.39       67.17      6.74 o 
  -3   6   3      162.99      133.48      7.85 o 
  -2   6   3      966.98      904.00     29.16 o 
   0   6   3      750.60      715.21     35.89 o 
   1   6   3     1018.65     1021.05     48.37 o 
   2   6   3      103.02      112.35     11.44 o 
   3   6   3      433.65      219.50     16.64 o 
   4   6   3       74.67       55.66     10.40 o 
   5   6   3      714.59      700.64     38.49 o 
   6   6   3        1.72        0.52      9.36 o 
   7   6   3       13.93       21.85     11.96 o 
  -6   7   3        0.28        5.26      6.43 o 
  -5   7   3      244.01      252.97     12.86 o 
  -4   7   3        8.28        0.23      4.87 o 
  -3   7   3        1.51       -0.90      3.94 o 
  -2   7   3       38.00       25.06      4.41 o 
  -1   7   3     1083.32     1063.71     50.97 o 
   0   7   3      469.45      456.69     26.01 o 
   2   7   3      881.44      865.53     43.17 o 
   3   7   3      254.80      266.84     19.25 o 
   4   7   3      316.18      341.22     23.41 o 
   5   7   3       65.68       72.30     13.52 o 
   6   7   3       85.19      106.11     16.64 o 
   7   7   3       51.43       62.42     15.60 o 
  -5   8   3       33.31       31.02      7.36 o 
  -4   8   3        2.74       -1.56      8.32 o 
  -3   8   3      212.78      208.58     17.16 o 
  -2   8   3      156.25      188.29     16.64 o 
  -1   8   3      108.25      122.76     13.52 o 
   0   8   3        6.05       14.56      8.32 o 
   1   8   3     1944.94     1950.56     88.95 o 
   2   8   3      198.98      199.22     16.64 o 
   3   8   3        2.80       -2.08      7.80 o 
   4   8   3        8.43       13.00     10.40 o 
   5   8   3      105.92      131.08     18.21 o 
   6   8   3       11.23       10.92     12.48 o 
  -4   9   3       51.02       44.21     11.96 o 
  -3   9   3       17.34       20.81     10.40 o 
  -2   9   3        5.79        5.20      9.88 o 
  -1   9   3        9.73        7.28      9.36 o 
   0   9   3        4.94       10.40      9.36 o 
   1   9   3        0.87        1.56      8.84 o 
   2   9   3      620.31      639.26     35.89 o 
   3   9   3      157.59      155.00     16.64 o 
   4   9   3       36.82       38.49     13.00 o 
   5   9   3        0.46        7.80     11.44 o 
   6   9   3        9.97       20.29     14.04 o 
  -3  10   3       31.75       37.97     13.00 o 
  -2  10   3       46.88       76.98     14.56 o 
  -1  10   3        7.97       -1.04      9.88 o 
   0  10   3        0.26       13.00     10.92 o 
   1  10   3      279.89      312.09     23.41 o 
   2  10   3        1.15       10.92     10.40 o 
   3  10   3        0.04       -3.12      9.88 o 
   4  10   3       83.33       94.67     17.16 o 
   5  10   3        5.12        5.20     13.00 o 
  -2  11   3       51.29       56.18     14.56 o 
  -1  11   3       27.42       38.49     13.52 o 
   0  11   3      131.57      161.25     19.25 o 
   1  11   3        0.61        6.24     10.92 o 
   2  11   3       22.24        8.32     11.44 o 
   3  11   3      119.04      153.44     20.29 o 
  -2 -11   4       18.66       22.89     14.04 o 
  -1 -11   4       88.98       94.67     17.69 o 
   0 -11   4       46.98       63.98     15.60 o 
   1 -11   4       24.90       41.61     14.56 o 
   2 -11   4       20.02       16.12     12.48 o 
  -3 -10   4       31.82       28.61     14.56 o 
  -2 -10   4       15.06       12.48     12.48 o 
  -1 -10   4        0.53       -1.04     10.40 o 
   0 -10   4      243.55      266.32     22.37 o 
   1 -10   4        3.07        8.84     11.44 o 
   2 -10   4       20.86       31.21     12.48 o 
   3 -10   4      112.67      135.76     17.69 o 
  -5  -9   4       53.75       72.30     19.25 o 
  -4  -9   4        0.26      -10.40     11.96 o 
  -3  -9   4      195.91      175.29     21.33 o 
  -2  -9   4       79.37       69.70     15.08 o 
  -1  -9   4      649.91      584.65     34.85 o 
   0  -9   4       89.59       87.39     14.04 o 
   1  -9   4        2.57       11.44     10.40 o 
   2  -9   4       65.38       99.87     15.08 o 
   3  -9   4       22.72       29.87      7.25 o 
   4  -9   4        0.38       -3.64      9.36 o 
   5  -9   4       18.57       20.29     10.92 o 
  -5  -8   4        0.04       -4.68     12.48 o 
  -4  -8   4      162.34      172.69     21.85 o 
  -3  -8   4        0.35       -1.04     10.40 o 
  -2  -8   4        2.86        4.68      9.36 o 
  -1  -8   4      288.96      292.32     21.85 o 
   0  -8   4      243.82      249.67     19.25 o 
   1  -8   4      493.52      407.00     66.58 o 
   2  -8   4      107.86       87.28      8.22 o 
   3  -8   4        3.57        8.39      5.69 o 
   4  -8   4       40.00       44.73      9.88 o 
   5  -8   4       10.88        8.84      9.36 o 
   6  -8   4        2.45        5.20     10.40 o 
  -6  -7   4        0.85      -13.52     11.96 o 
  -5  -7   4      393.49      440.05     33.29 o 
  -4  -7   4       28.06       44.21     13.52 o 
  -3  -7   4      113.04       97.79     15.08 o 
  -2  -7   4      748.22      729.43     26.07 o 
  -1  -7   4     1146.16     1128.47     37.01 o 
   0  -7   4       14.31       14.88      9.36 o 
   1  -7   4        7.19       10.28      4.74 o 
   2  -7   4      546.07      508.27     54.10 o 
   3  -7   4       13.29       13.12      5.69 o 
   4  -7   4      296.33      283.37     18.47 o 
   5  -7   4        9.16       10.40      8.84 o 
   6  -7   4      283.79      303.77     21.85 o 
  -6  -6   4       25.17       42.13     15.60 o 
  -5  -6   4        2.86       10.40     11.44 o 
  -4  -6   4      421.55      406.81     39.01 o 
  -3  -6   4      838.63      803.58     49.15 o 
  -2  -6   4       58.70       49.22      9.36 o 
   0  -6   4       37.38       35.05      4.99 o 
   1  -6   4     1888.79     1918.38     58.96 o 
   2  -6   4      101.16      101.75      7.48 o 
   3  -6   4      367.74      373.58     15.07 o 
   4  -6   4      666.28      698.10     24.09 o 
   5  -6   4      201.79      243.95     17.69 o 
   6  -6   4        7.04        2.60      8.84 o 
   7  -6   4        2.49        0.00      9.88 o 
  -6  -5   4      116.75      114.95     17.16 o 
  -5  -5   4      622.18      613.26     34.85 o 
  -4  -5   4      409.89      410.40     24.45 o 
  -3  -5   4       11.75       21.46      9.62 o 
  -2  -5   4     2121.87     2093.42     64.82 o 
  -1  -5   4       56.37       61.52      5.62 o 
   0  -5   4      555.97      590.91     23.41 o 
   1  -5   4      370.48      352.23     13.39 o 
   2  -5   4      209.32      191.95      9.33 o 
   3  -5   4      566.07      535.84     27.31 o 
   4  -5   4       29.05       29.10      4.74 o 
   5  -5   4      131.07      134.20     13.00 o 
   6  -5   4        0.02       11.44      8.84 o 
   7  -5   4       15.22       14.56      9.88 o 
  -7  -4   4      325.72      310.01     27.57 o 
  -6  -4   4       70.26       75.94     15.60 o 
  -5  -4   4      252.62      278.80     21.85 o 
  -4  -4   4       24.84       13.00      7.80 o 
  -3  -4   4     1341.10     1292.05     58.26 o 
  -2  -4   4      577.67      599.21     29.13 o 
  -1  -4   4      912.59     1033.10     33.25 o 
   0  -4   4      205.28      170.53      8.07 o 
   1  -4   4     2451.30     2590.28     77.37 o 
   2  -4   4       73.51       78.72      5.32 o 
   3  -4   4       22.93       28.53      7.80 o 
   4  -4   4     1525.95     1631.54     54.10 o 
   5  -4   4       13.06        7.80      6.76 o 
   6  -4   4        0.40       -3.12      7.80 o 
   7  -4   4       30.17       35.89      9.36 o 
   8  -4   4       35.98       45.25     12.48 o 
  -7  -3   4      167.80      124.84     19.77 o 
  -6  -3   4      382.36      401.04     29.65 o 
  -5  -3   4      110.95      134.20     16.12 o 
  -4  -3   4      646.47      451.49     27.05 o 
  -3  -3   4      186.23      176.85     14.04 o 
  -2  -3   4     4746.72     4798.90    197.66 o 
  -1  -3   4      149.18      118.07      9.36 o 
   0  -3   4       81.66       93.52      5.32 o 
   1  -3   4     2065.66     2259.46     67.45 o 
   2  -3   4     1057.57     1056.61     37.45 o 
   3  -3   4     2520.28     2753.81     81.64 o 
   4  -3   4       32.24       32.76      4.05 o 
   5  -3   4       92.21       85.30      9.88 o 
   6  -3   4      390.64      429.64     23.93 o 
   7  -3   4       27.89       33.81      9.36 o 
   8  -3   4       91.40       72.30     13.00 o 
  -7  -2   4      232.90      251.75     24.45 o 
  -6  -2   4        2.16       -2.08     11.44 o 
  -5  -2   4       16.61       12.48     10.40 o 
  -4  -2   4      309.27      272.56     20.81 o 
  -3  -2   4     3679.44     3941.69    165.41 o 
  -2  -2   4      647.97      695.44     33.29 o 
  -1  -2   4       32.55       43.69      5.72 o 
   0  -2   4    12331.49    13779.28    556.04 o 
   1  -2   4      818.25      864.84     26.85 o 
   2  -2   4      162.72      169.53      5.39 o 
   3  -2   4      257.24      241.39      7.16 o 
   4  -2   4     1383.87     1398.71     34.22 o 
   5  -2   4      325.65      305.17     11.85 o 
   6  -2   4      469.75      462.41     25.49 o 
   7  -2   4       14.90       18.73      8.84 o 
   8  -2   4      156.23      138.36     15.60 o 
  -7  -1   4        6.33       -6.24     11.96 o 
  -6  -1   4      323.85      345.90     27.05 o 
  -5  -1   4      375.90      413.52     29.13 o 
  -4  -1   4      729.52      457.73     27.57 o 
  -3  -1   4      150.94      173.73     14.04 o 
  -2  -1   4      934.45      676.71     32.77 o 
  -1  -1   4     6042.91     6151.29    250.71 o 
   0  -1   4        8.01       13.52      3.64 o 
   1  -1   4      121.57      143.54      5.69 o 
   2  -1   4      683.20      684.71     22.11 o 
   3  -1   4     2073.69     2119.15     61.59 o 
   4  -1   4      726.89      760.78     23.90 o 
   5  -1   4       25.57       26.99      4.22 o 
   6  -1   4     1741.72     1697.77     73.86 o 
   7  -1   4        3.59        3.12      7.28 o 
   8  -1   4        0.16       -0.52      8.84 o 
  -7   0   4      354.72      373.47     31.21 o 
  -6   0   4      206.15      206.50     20.81 o 
  -5   0   4        0.25        4.68      8.32 o 
  -4   0   4     1085.08      705.32     37.97 o 
  -3   0   4     1150.87     1348.23     61.90 o 
  -2   0   4     3913.72     4372.90    181.01 o 
  -1   0   4       22.21       28.88      4.42 o 
   0   0   4     6490.95     6774.19    158.53 o 
   1   0   4     1731.69     1683.30     40.23 o 
   2   0   4      478.80      505.48     27.05 o 
   3   0   4      209.09      214.20      8.27 o 
   4   0   4       98.81       81.70      5.52 o 
   5   0   4     1077.17     1124.40     34.57 o 
   6   0   4       69.36       76.62      6.43 o 
   7   0   4        7.52       10.40      8.32 o 
   8   0   4        0.55        7.80      8.84 o 
  -7   1   4        5.01       -8.32      9.36 o 
  -6   1   4       34.25       37.97     11.44 o 
  -5   1   4     1835.32     1782.03     82.70 o 
  -3   1   4      145.22      143.64      9.88 o 
  -2   1   4      403.77      391.90     16.64 o 
  -1   1   4     8558.57     8902.33    208.31 o 
   0   1   4      361.09      340.12      9.09 o 
   1   1   4        4.30        7.40      1.19 o 
   2   1   4     4267.22     4491.64    105.73 o 
   3   1   4       83.06       78.79      5.34 o 
   4   1   4      256.06      257.93     10.11 o 
   5   1   4       68.32       87.79     13.00 o 
   6   1   4      212.32      178.62     13.26 o 
   7   1   4       13.84       20.29      8.32 o 
   8   1   4      110.65      109.23     13.00 o 
  -7   2   4       49.03       43.17     12.48 o 
  -6   2   4      199.09      166.97     17.69 o 
  -5   2   4        0.33       -0.82      4.37 o 
  -4   2   4      807.85      743.29     34.85 o 
  -3   2   4      191.55      174.20      8.62 o 
  -2   2   4      851.46      852.49     27.56 o 
  -1   2   4      395.79      447.26     11.86 o 
   0   2   4     5588.05     5660.02    132.72 o 
   1   2   4     9473.07     9750.49    227.83 o 
   2   2   4       13.62       11.95      1.64 o 
   3   2   4      266.46      264.33      8.06 o 
   4   2   4       29.13       33.71      3.28 o 
   5   2   4      652.64      620.94     17.29 o 
   6   2   4        4.13        1.84      4.37 o 
   7   2   4       59.06       63.06     13.78 o 
   8   2   4       75.05       76.46     11.44 o 
  -7   3   4        0.18       -0.52     10.40 o 
  -6   3   4       49.61       57.74      9.88 o 
  -5   3   4      980.08      927.90     30.71 o 
  -4   3   4      110.18      106.29     10.14 o 
  -3   3   4       97.04       84.78      7.80 o 
  -2   3   4      811.48      758.52     19.21 o 
  -1   3   4      822.92      765.62     19.49 o 
   0   3   4     1822.65     1812.62     43.60 o 
   1   3   4       20.42       22.04      2.20 o 
   2   3   4     7134.85     7383.33    214.83 o 
   3   3   4      128.30      111.78      6.50 o 
   4   3   4      178.09      165.81      7.48 o 
   5   3   4      105.24       90.37      9.84 o 
   6   3   4      220.22      189.31     20.59 o 
   7   3   4       80.42       73.14      7.48 o 
  -7   4   4        7.30        5.72     10.92 o 
  -6   4   4      138.61      156.22     10.07 o 
  -5   4   4        1.32       -3.64      6.76 o 
  -4   4   4      342.21      316.92     12.87 o 
  -3   4   4      901.78      809.83     35.37 o 
  -2   4   4      445.01      442.33     31.47 o 
  -1   4   4      219.66      215.19      7.39 o 
   0   4   4      110.68      121.63      5.25 o 
   1   4   4     3989.83     3972.90    169.05 o 
   2   4   4      996.02     1103.24     49.93 o 
   3   4   4      403.28      455.04     15.10 o 
   4   4   4      683.67      692.88     22.66 o 
   5   4   4      364.64      375.96     14.36 o 
   6   4   4       16.87        7.28      6.76 o 
   7   4   4        5.29       20.29      9.88 o 
   8   4   4       76.55       71.78     13.00 o 
  -7   5   4       10.80       14.56      9.88 o 
  -6   5   4        2.74        6.29      6.06 o 
  -5   5   4      297.67      306.11     13.61 o 
  -4   5   4      701.33      703.43     26.01 o 
  -3   5   4       75.56       62.88      9.36 o 
  -1   5   4        3.52        5.26      2.26 o 
   0   5   4      934.81      867.89     34.85 o 
   1   5   4       13.52       22.37      6.24 o 
   2   5   4     1126.85     1125.60     52.01 o 
   3   5   4      189.37      183.09     13.52 o 
   4   5   4       13.02        6.76      6.24 o 
   6   5   4        1.93        3.12      7.80 o 
   8   5   4        0.89       -1.04      9.36 o 
  -6   6   4       47.24       51.23     12.74 o 
  -5   6   4        3.08       11.70      5.52 o 
  -4   6   4        5.62        4.42      4.78 o 
  -2   6   4       87.67       61.46     11.96 o 
  -1   6   4      137.00      124.55      6.73 o 
   0   6   4      189.24      172.69     13.52 o 
   1   6   4     2307.09     2371.36    104.55 o 
   2   6   4      701.28      682.44     34.33 o 
   3   6   4      100.48       57.22      9.36 o 
   6   6   4      129.48      108.19     14.56 o 
  -6   7   4        6.64       10.14      7.17 o 
  -5   7   4       48.36       46.22      7.33 o 
  -4   7   4      333.69      331.70     26.53 o 
  -3   7   4       35.05       29.31      5.19 o 
  -2   7   4      139.12      126.92     13.00 o 
  -1   7   4      538.45      500.90     27.57 o 
   0   7   4      388.06      378.15     22.89 o 
   1   7   4      504.37      493.62     27.57 o 
   2   7   4        3.85        0.52      6.76 o 
   3   7   4     2755.86     2816.61    124.84 o 
   4   7   4      466.96      456.17     27.57 o 
   5   7   4        2.41        2.08      8.84 o 
   6   7   4       44.35       50.97     13.00 o 
  -5   8   4        0.24        2.60      8.84 o 
  -4   8   4       29.69       35.89     10.40 o 
  -3   8   4      342.30      329.25     22.37 o 
  -2   8   4      366.65      328.73     21.85 o 
  -1   8   4      174.06      175.29     15.60 o 
   0   8   4       28.67       37.97      9.88 o 
   1   8   4      131.52      127.44     13.52 o 
   2   8   4        8.33       14.56      8.84 o 
   3   8   4        1.40        5.72      8.32 o 
   4   8   4      658.63      664.23     37.45 o 
   5   8   4      183.15      168.01     17.69 o 
   6   8   4        6.12       13.00     11.96 o 
  -4   9   4      115.13      121.19     15.60 o 
  -3   9   4        1.77       -1.04      9.36 o 
  -2   9   4        9.31       10.92      9.88 o 
  -1   9   4      342.45      346.94     23.41 o 
   0   9   4       18.57       16.64      9.36 o 
   1   9   4        6.52       12.48      9.36 o 
   2   9   4        8.92        9.36      9.36 o 
   3   9   4      146.83      168.01     16.64 o 
   4   9   4        0.85        7.80     10.40 o 
   5   9   4        0.79        7.80     11.44 o 
  -3  10   4        3.27       -5.20     10.40 o 
  -2  10   4      102.30       97.79     15.60 o 
  -1  10   4        0.71        6.24     10.40 o 
   0  10   4      151.33      164.89     17.16 o 
   1  10   4       73.59       87.91     15.08 o 
   2  10   4      150.75      160.73     17.69 o 
   3  10   4        6.17        4.16     10.40 o 
   4  10   4       39.39       36.41     13.52 o 
  -2  11   4       13.44       19.77     13.00 o 
  -1  11   4       87.16      106.11     16.64 o 
   0  11   4       13.33       23.93     12.48 o 
   1  11   4        0.12       -6.24     10.40 o 
   2  11   4       79.94       91.55     16.64 o 
   3  11   4       13.43       14.56     13.00 o 
  -1 -11   5       29.97       42.13     15.08 o 
   0 -11   5        8.84        6.24     11.96 o 
   1 -11   5       17.32       15.60     13.00 o 
  -3 -10   5      135.12       95.19     19.25 o 
  -2 -10   5       13.55       11.96     13.00 o 
  -1 -10   5       80.47       82.18     15.60 o 
   0 -10   5       43.87       38.49     13.00 o 
   1 -10   5      162.22      182.05     20.29 o 
   2 -10   5       12.65       13.00     10.92 o 
  -4  -9   5       78.01      115.99     20.81 o 
  -3  -9   5       25.22       19.25     13.00 o 
  -2  -9   5      223.65      213.78     20.81 o 
  -1  -9   5       27.37       36.93     12.48 o 
   0  -9   5        2.35       -2.60      8.84 o 
   1  -9   5      125.36      116.51     15.60 o 
   2  -9   5      166.28      186.09     18.99 o 
   3  -9   5       42.89       55.14     10.40 o 
   4  -9   5        0.98        0.52      9.36 o 
   5  -9   5       27.30       18.21     10.92 o 
  -5  -8   5        1.30        5.20     13.52 o 
  -4  -8   5       94.71      107.67     19.25 o 
  -3  -8   5      502.23      493.10     33.29 o 
  -2  -8   5       44.61       60.34     13.52 o 
  -1  -8   5       52.18       43.69     11.44 o 
   0  -8   5      820.61      748.63     26.88 o 
   1  -8   5      502.28      495.93     19.55 o 
   2  -8   5       55.30       59.64      9.36 o 
   3  -8   5      101.79      103.07     12.22 o 
   4  -8   5       70.58      102.99     13.00 o 
   5  -8   5        5.26        7.80      9.88 o 
  -6  -7   5       56.87       86.34     19.77 o 
  -5  -7   5       11.13        5.20     13.00 o 
  -4  -7   5       69.20       50.97     14.56 o 
  -3  -7   5       12.99       24.97     11.44 o 
  -2  -7   5      126.12      135.24     16.12 o 
  -1  -7   5      788.38      735.08     26.14 o 
   0  -7   5        2.45        2.00      4.74 o 
   1  -7   5      253.02      235.11     17.69 o 
   2  -7   5      146.75      109.64     39.01 o 
   4  -7   5       22.85       21.33      8.84 o 
   5  -7   5        5.63        7.80      8.84 o 
   6  -7   5        6.20        8.32     10.40 o 
  -5  -6   5        2.71       -0.01      7.33 o 
  -4  -6   5      322.13      292.85     19.25 o 
  -3  -6   5      853.06      764.88     67.88 o 
  -2  -6   5      159.22      158.19      9.99 o 
  -1  -6   5        0.80        1.73      4.37 o 
   0  -6   5     1611.45     1565.74     49.22 o 
   1  -6   5       62.26       54.07      6.06 o 
   2  -6   5       90.62       68.39     20.55 o 
   3  -6   5      370.65      353.72     14.52 o 
   4  -6   5        3.99        8.32      6.76 o 
   5  -6   5      135.17      162.81     15.08 o 
   6  -6   5       54.25       58.78     10.92 o 
   7  -6   5       17.85       24.45     11.44 o 
  -6  -5   5      149.16      147.20     19.77 o 
  -5  -5   5      776.85      805.71     43.69 o 
  -4  -5   5      210.90      203.90     17.69 o 
  -3  -5   5       52.91       49.93      9.36 o 
  -2  -5   5       19.20       25.99      6.76 o 
  -1  -5   5     3169.44     3146.16     94.82 o 
   0  -5   5       78.06       87.57      7.02 o 
   1  -5   5       46.14       45.25      5.15 o 
   2  -5   5      539.44      560.00     22.11 o 
   3  -5   5      435.65      454.04     16.55 o 
   4  -5   5        6.55       13.52      7.28 o 
   5  -5   5        5.68        6.24      7.28 o 
   6  -5   5      128.82      118.59     14.04 o 
   7  -5   5        1.45        1.04      9.36 o 
  -7  -4   5        2.30      -15.08     12.48 o 
  -6  -4   5       85.06      116.51     18.73 o 
  -5  -4   5      351.00      375.03     27.05 o 
  -4  -4   5     1712.25     1703.49     77.50 o 
  -3  -4   5       51.14       41.09      8.84 o 
  -2  -4   5     1868.15     1823.64     79.06 o 
  -1  -4   5      163.10      177.07      9.01 o 
   0  -4   5     1855.04     1678.06     51.65 o 
   1  -4   5      671.41      599.94     20.22 o 
   2  -4   5        6.85        3.87      3.25 o 
   3  -4   5      247.86      235.09      9.91 o 
   4  -4   5       43.65       44.73      8.32 o 
   5  -4   5      239.01      269.96     17.69 o 
   6  -4   5        0.51       12.48      8.32 o 
   7  -4   5        5.20        8.84      9.88 o 
   8  -4   5       10.21       14.56     11.44 o 
  -7  -3   5       34.57       42.65     16.12 o 
  -6  -3   5        2.46        7.80     12.48 o 
  -5  -3   5     1322.20     1451.74     70.22 o 
  -4  -3   5       49.35       40.57     10.40 o 
  -3  -3   5        4.24       12.48      7.28 o 
  -2  -3   5     1893.35     1911.55     82.70 o 
  -1  -3   5     2110.03     2127.93     89.99 o 
   0  -3   5     1177.34     1253.92     44.73 o 
   1  -3   5      998.34     1094.79     34.20 o 
   2  -3   5     4559.63     4684.71    137.50 o 
   3  -3   5      559.72      640.71     16.69 o 
   4  -3   5       21.57       22.75      6.24 o 
   5  -3   5      179.41      188.29      9.24 o 
   6  -3   5      368.70      344.34     20.81 o 
   7  -3   5       59.03       79.06     11.44 o 
   8  -3   5       51.26       36.93     11.96 o 
  -7  -2   5        7.20        6.76     13.52 o 
  -6  -2   5      394.88      422.36     31.73 o 
  -5  -2   5       26.62       32.25     11.44 o 
  -4  -2   5      832.51      846.80     43.69 o 
  -3  -2   5      861.17      891.02     43.69 o 
  -2  -2   5      593.24      621.58     31.21 o 
  -1  -2   5        3.69        6.76      4.16 o 
   0  -2   5      236.27      226.26     13.52 o 
   1  -2   5     3800.79     3887.71    114.17 o 
   2  -2   5        2.50        2.96      1.60 o 
   3  -2   5      295.68      311.68      8.84 o 
   4  -2   5      699.99      713.01     18.29 o 
   5  -2   5      423.77      402.29     14.66 o 
   6  -2   5      239.41      202.86     15.60 o 
   7  -2   5        1.30        4.16      8.84 o 
   8  -2   5      466.95      433.80     27.57 o 
  -7  -1   5        3.89        4.16     13.52 o 
  -6  -1   5        0.50       -5.20     11.44 o 
  -5  -1   5     1400.87     1595.82     76.46 o 
  -4  -1   5      493.63      515.99     31.21 o 
  -3  -1   5       20.53       35.37      8.84 o 
  -2  -1   5     4476.20     4998.12    206.50 o 
  -1  -1   5     2891.88     3332.60    138.36 o 
   0  -1   5     3488.33     3688.90    151.88 o 
   1  -1   5      592.98      649.40     20.39 o 
   2  -1   5     3589.55     3604.14    102.95 o 
   3  -1   5     1129.45     1138.32     34.38 o 
   4  -1   5      254.73      235.91      9.54 o 
   5  -1   5       23.58       24.68      4.22 o 
   6  -1   5       54.93       59.02      8.32 o 
   7  -1   5       65.91       89.47     11.96 o 
   8  -1   5       15.70        6.76      9.88 o 
  -7   0   5        0.88       12.48     13.00 o 
  -6   0   5      248.51      288.16     26.01 o 
  -5   0   5      119.65      130.56     17.16 o 
  -4   0   5      226.14      215.34     18.21 o 
  -3   0   5    10060.40    11739.25    478.54 o 
  -2   0   5      132.18      144.08     11.96 o 
  -1   0   5     2138.89     2489.95    104.55 o 
   0   0   5      240.81      238.43      7.01 o 
   1   0   5     5600.09     5578.73    130.84 o 
   2   0   5      648.86      659.63     20.59 o 
   3   0   5       51.56       55.42      4.22 o 
   4   0   5     1620.26     1629.43     48.36 o 
   5   0   5       46.72       43.83     13.26 o 
   6   0   5       24.39       24.87      5.11 o 
   7   0   5        0.29       -2.08      7.28 o 
   8   0   5       15.41       21.33      9.88 o 
  -7   1   5        2.47        1.04     11.44 o 
  -6   1   5       33.28       32.25     11.96 o 
  -5   1   5      159.84      132.12     16.12 o 
  -4   1   5     1262.34     1330.54     63.46 o 
  -3   1   5       10.90       11.40      3.61 o 
  -2   1   5     2416.15     2469.86     76.72 o 
  -1   1   5     3404.71     3752.54     88.80 o 
   0   1   5      974.07      912.46     22.70 o 
   1   1   5      124.76      124.50      4.35 o 
   2   1   5     1417.85     1406.04     34.03 o 
   3   1   5     2768.56     2851.73     67.84 o 
   4   1   5       83.76       81.66      4.18 o 
   5   1   5      198.45      200.74      9.54 o 
   6   1   5       44.15       37.34      5.52 o 
   7   1   5      104.00       90.24     22.11 o 
   8   1   5       41.28       46.29     10.40 o 
  -7   2   5       54.40       63.46     14.56 o 
  -6   2   5       16.17       14.04     11.44 o 
  -5   2   5        0.71        2.49      4.88 o 
  -4   2   5       88.21       82.06      9.10 o 
  -3   2   5     3781.41     3781.97    113.28 o 
  -2   2   5      799.48      814.90     26.82 o 
  -1   2   5       10.99       16.17      2.71 o 
   0   2   5     1538.07     1539.94     37.32 o 
   1   2   5     1130.31     1063.72     26.32 o 
   2   2   5      900.00      944.37     23.62 o 
   3   2   5        2.51        3.93      2.28 o 
   4   2   5     2333.66     2336.31     56.53 o 
   5   2   5       71.58       62.13     10.12 o 
   6   2   5        1.79        2.08      4.41 o 
   7   2   5       21.58       29.04      6.50 o 
   8   2   5        6.44       17.16      9.36 o 
  -7   3   5        3.35        3.12     11.44 o 
  -6   3   5       76.58       69.01      8.47 o 
  -5   3   5        4.05        2.77      5.37 o 
  -4   3   5      984.85      965.08     32.68 o 
  -3   3   5       38.15       37.28      5.11 o 
  -2   3   5     1043.67     1038.50     32.43 o 
  -1   3   5     3230.94     3160.64     75.20 o 
   0   3   5       83.32       76.18      3.80 o 
   1   3   5     1456.89     1584.45     38.52 o 
   2   3   5       65.50       68.32      3.56 o 
   3   3   5     5836.62     6202.69    146.24 o 
   4   3   5      360.02      362.46     11.04 o 
   5   3   5        2.46        6.35      3.09 o 
   6   3   5      247.09      213.81     19.77 o 
   7   3   5       50.76       55.99      7.33 o 
  -7   4   5      112.07      122.76     18.73 o 
  -6   4   5       93.06       95.29      9.62 o 
  -5   4   5       82.59       97.98      8.58 o 
  -4   4   5       29.69       31.76      5.48 o 
  -3   4   5     1064.27      924.49     30.71 o 
  -2   4   5     2401.21     2418.62     91.44 o 
  -1   4   5      988.81     1059.84     26.59 o 
   0   4   5     1207.20     1103.62     27.61 o 
   1   4   5      870.46      953.53     24.19 o 
   2   4   5      596.47      536.30     14.51 o 
   3   4   5       17.39       12.69      2.42 o 
   4   4   5      391.64      379.62     26.46 o 
   5   4   5      573.89      564.94     32.51 o 
   6   4   5       10.07        8.84      8.32 o 
   7   4   5       29.55       13.52      9.36 o 
   8   4   5        1.60        6.24     10.40 o 
  -6   5   5        0.75       -1.31      6.06 o 
  -5   5   5       27.43       33.35      6.76 o 
  -4   5   5       61.67       81.66     10.40 o 
  -3   5   5       27.44       27.34      6.50 o 
  -2   5   5       83.55       74.90      8.32 o 
  -1   5   5     2845.95     2632.31     63.28 o 
   0   5   5      275.46      257.73      8.37 o 
   1   5   5       16.28       14.12      4.16 o 
   2   5   5      392.92      370.35     20.29 o 
   3   5   5      364.82      308.45     18.21 o 
   4   5   5      298.65      316.25     19.25 o 
   5   5   5      119.07       49.93      9.36 o 
   6   5   5      188.39      190.89     16.64 o 
   7   5   5       19.81        1.04      8.84 o 
   8   5   5        3.63        2.08      9.88 o 
  -6   6   5       72.80       62.00      8.83 o 
  -5   6   5        1.44       -0.93      6.50 o 
  -4   6   5       96.18      110.27     12.48 o 
  -3   6   5       25.32       17.91     10.14 o 
  -2   6   5     1366.16     1216.58     79.84 o 
  -1   6   5        0.02        1.41      2.73 o 
   0   6   5      394.85      373.45     15.08 o 
   1   6   5     1049.62     1003.89     47.33 o 
   2   6   5      198.55      194.54     14.56 o 
   3   6   5      175.04       71.78      9.88 o 
   4   6   5       12.01        3.12      6.24 o 
   6   6   5       72.69       71.78     11.96 o 
   7   6   5        6.65        7.80      9.36 o 
  -5   7   5       59.04       56.14      9.10 o 
  -4   7   5        1.34        4.51      4.87 o 
  -3   7   5        1.19       -1.61      4.12 o 
  -2   7   5      112.73      108.19     11.96 o 
  -1   7   5      611.39      571.12     30.17 o 
   0   7   5      961.02      931.07     45.25 o 
   1   7   5       11.15        7.28      7.28 o 
   2   7   5      288.80      225.22     16.64 o 
   3   7   5       89.00       68.14     10.92 o 
   4   7   5       37.02       32.77      9.36 o 
   5   7   5       15.45       13.52      9.36 o 
   6   7   5      310.20      345.38     24.97 o 
  -5   8   5        5.79       -1.56      9.36 o 
  -4   8   5       47.20       31.73     10.40 o 
  -3   8   5        2.29       -3.64      7.80 o 
  -2   8   5      454.70      438.49     26.53 o 
  -1   8   5       98.18       73.34     11.96 o 
   0   8   5       13.30       13.00      8.32 o 
   1   8   5      794.95      817.15     41.61 o 
   2   8   5       27.81       20.81      8.84 o 
   3   8   5       30.01       42.13     10.40 o 
   4   8   5      195.44      216.90     18.21 o 
   5   8   5      118.68      118.59     16.12 o 
   6   8   5       47.72       52.54     13.52 o 
  -4   9   5       29.85       17.69     10.92 o 
  -3   9   5       67.85       81.66     14.04 o 
  -2   9   5      130.34      123.80     15.60 o 
  -1   9   5       23.41       15.08      9.88 o 
   0   9   5      827.09      820.80     42.65 o 
   1   9   5       76.83       68.66     12.48 o 
   2   9   5       30.96       50.97     11.96 o 
   3   9   5      278.56      298.57     22.37 o 
   4   9   5       43.03       42.65     12.48 o 
   5   9   5        3.58       -1.04     10.40 o 
  -3  10   5       43.41       52.01     13.52 o 
  -2  10   5        9.05        9.88     10.92 o 
  -1  10   5       34.67       40.57     11.96 o 
   0  10   5       37.38       29.65     11.44 o 
   1  10   5      100.00      106.63     15.60 o 
   2  10   5      156.11      165.41     17.16 o 
   3  10   5        0.83        5.20     10.40 o 
   4  10   5       14.22       10.92     11.44 o 
  -1  11   5       12.54       20.81     12.48 o 
   0  11   5       96.72      115.47     17.16 o 
   1  11   5        1.45        5.72     11.44 o 
   2  11   5        6.46        2.08     11.44 o 
   3  11   5       55.11       72.30     16.12 o 
  -2 -10   6       11.83       22.89     14.04 o 
  -1 -10   6       37.12       32.77     13.52 o 
   0 -10   6      157.08      177.89     20.29 o 
   1 -10   6       39.15       42.13     13.52 o 
  -4  -9   6       51.89       41.09     17.16 o 
  -3  -9   6        1.06        1.56     12.48 o 
  -2  -9   6      124.80      142.52     19.25 o 
  -1  -9   6      346.72      343.82     25.49 o 
   0  -9   6        0.36        6.76      9.88 o 
   1  -9   6        0.19       -8.84      8.84 o 
   2  -9   6      397.86      428.72     18.81 o 
   3  -9   6       49.55       51.49     10.92 o 
   4  -9   6       11.65        8.32      9.88 o 
  -5  -8   6        4.08        4.68     15.08 o 
  -4  -8   6      317.58      320.41     28.61 o 
  -3  -8   6       78.35       65.54     15.60 o 
  -2  -8   6      334.45      304.29     23.93 o 
  -1  -8   6       25.71       35.25      7.28 o 
   0  -8   6        6.10        7.27      5.85 o 
   1  -8   6      372.39      377.18     16.44 o 
   2  -8   6        2.94       -0.47      5.69 o 
   3  -8   6       70.88       65.02     10.92 o 
   4  -8   6       65.74       81.14     12.48 o 
   5  -8   6      125.80      144.08     16.12 o 
  -5  -7   6      351.99      437.97     34.33 o 
  -4  -7   6        8.54       21.85     13.00 o 
  -3  -7   6        0.09        0.64      6.50 o 
  -2  -7   6      882.45      795.17     28.88 o 
  -1  -7   6      333.57      351.63     15.33 o 
   0  -7   6      314.64      307.91     13.70 o 
   1  -7   6        2.61        0.42      4.96 o 
   3  -7   6        3.98        7.80      7.28 o 
   4  -7   6        8.28       11.96      8.84 o 
   5  -7   6       78.95       97.79     13.52 o 
   6  -7   6       37.95       35.37     11.96 o 
  -5  -6   6        1.26       -6.24     10.92 o 
  -4  -6   6       76.43       66.04      9.49 o 
  -3  -6   6      932.70      897.26     32.58 o 
  -2  -6   6       77.08       79.37     21.33 o 
  -1  -6   6       27.41       21.51      5.25 o 
   0  -6   6      125.95      108.06      7.85 o 
   2  -6   6       28.45       35.81      5.85 o 
   3  -6   6       38.24       32.77      8.32 o 
   4  -6   6       49.30       59.82     10.40 o 
   5  -6   6       39.87       52.54      9.88 o 
   6  -6   6       28.15       21.33     10.40 o 
   7  -6   6        0.02       -0.52     10.40 o 
  -6  -5   6       66.02       75.42     17.16 o 
  -5  -5   6      127.91      142.52     18.21 o 
  -4  -5   6      416.83      422.88     26.53 o 
  -3  -5   6      291.37      261.11     18.73 o 
  -2  -5   6     1881.68     1801.49     57.32 o 
  -1  -5   6      134.28      142.94     19.77 o 
   0  -5   6      774.85      753.00     25.54 o 
   1  -5   6      163.18      146.70     13.52 o 
   3  -5   6      429.49      403.52     15.63 o 
   4  -5   6      158.77      145.12     13.52 o 
   5  -5   6       86.50       95.19     11.96 o 
   6  -5   6       10.07        1.04      7.80 o 
   7  -5   6       34.08       40.57     11.96 o 
  -6  -4   6       36.81       47.85     15.60 o 
  -5  -4   6       76.11       86.34     15.60 o 
  -4  -4   6        0.55       -5.72      8.84 o 
  -3  -4   6     3975.63     3849.11    162.29 o 
  -2  -4   6       52.08       55.66      9.36 o 
  -1  -4   6       27.60       35.37      7.80 o 
   0  -4   6     3223.84     3290.85     99.61 o 
   1  -4   6     1273.58     1285.66     40.26 o 
   2  -4   6     1071.46     1137.32     43.69 o 
   3  -4   6        5.05        4.08      4.42 o 
   4  -4   6      720.23      699.08     34.33 o 
   5  -4   6        0.61        7.28      7.80 o 
   6  -4   6        1.03        2.60      7.28 o 
   7  -4   6        8.02       14.56     10.40 o 
  -7  -3   6       62.31       56.18     18.21 o 
  -6  -3   6       64.10       68.14     17.16 o 
  -5  -3   6       41.88       65.54     15.60 o 
  -4  -3   6      676.37      705.84     39.01 o 
  -3  -3   6       43.70       54.62     10.40 o 
  -2  -3   6     1858.70     1787.23     78.54 o 
  -1  -3   6     2798.32     2667.33    112.87 o 
   0  -3   6      759.22      781.26     36.41 o 
   1  -3   6      182.57      200.97      8.80 o 
   2  -3   6      134.42      149.08      7.25 o 
   3  -3   6      608.04      617.93     16.39 o 
   4  -3   6      151.45      163.34      8.36 o 
   5  -3   6      156.66      152.75      8.36 o 
   6  -3   6       50.60       57.74     10.40 o 
   7  -3   6       35.63       30.17     10.92 o 
   8  -3   6       67.61       61.90     12.48 o 
  -7  -2   6       85.04       73.86     18.73 o 
  -6  -2   6        0.08       13.00     13.52 o 
  -5  -2   6       38.07       44.73     13.00 o 
  -4  -2   6      238.68      255.91     21.33 o 
  -3  -2   6     1924.66      893.10     44.73 o 
  -2  -2   6     1571.43     1610.90     71.78 o 
  -1  -2   6       26.15       22.37      6.24 o 
   0  -2   6     5296.61     5872.49    240.31 o 
   1  -2   6      464.39      528.25     17.64 o 
   2  -2   6      757.42      812.49     20.70 o 
   3  -2   6        5.66        7.40      3.25 o 
   5  -2   6       52.90       52.97      5.62 o 
   6  -2   6       41.29       26.53      8.84 o 
   7  -2   6       61.54       78.54     12.48 o 
   8  -2   6       70.92       69.70     11.96 o 
  -7  -1   6       41.31       32.77     15.60 o 
  -6  -1   6      168.55      177.37     21.33 o 
  -5  -1   6      108.13      117.03     17.69 o 
  -4  -1   6      539.70      467.09     29.13 o 
  -3  -1   6        2.04        6.24      7.80 o 
  -2  -1   6      338.96      348.50     20.81 o 
  -1  -1   6    10469.63    11522.87    467.61 o 
   0  -1   6      302.53      334.46     18.21 o 
   1  -1   6      319.88      396.47     13.55 o 
   2  -1   6      551.96      557.77     18.18 o 
   3  -1   6     2037.91     2037.72     59.75 o 
   4  -1   6       75.77       87.13      5.88 o 
   5  -1   6        8.11        8.24      4.37 o 
   6  -1   6      168.35      184.13     14.04 o 
   7  -1   6        7.16        7.80      8.32 o 
   8  -1   6       10.22        6.76      9.88 o 
  -7   0   6      114.31       95.71     19.25 o 
  -6   0   6       65.01       91.55     17.69 o 
  -5   0   6       11.04       10.92     10.40 o 
  -4   0   6      581.07      644.47     36.93 o 
  -3   0   6      599.08      573.72     32.25 o 
  -2   0   6     1772.69     1216.63     56.18 o 
  -1   0   6       86.13      121.19     10.92 o 
   0   0   6     6803.37     6958.46    258.51 o 
   1   0   6     3662.98     3870.10    110.85 o 
   2   0   6     1700.22     1735.37     51.11 o 
   3   0   6        7.24       12.94      3.11 o 
   4   0   6       51.52       60.21      8.58 o 
   5   0   6      801.71      820.11     26.66 o 
   6   0   6       13.67       21.28      5.20 o 
   7   0   6       45.87       64.50     10.40 o 
   8   0   6        6.81       19.25      9.88 o 
  -7   1   6       11.22       25.49     14.56 o 
  -6   1   6       92.77      112.87     18.21 o 
  -5   1   6      579.00      589.33     35.89 o 
  -4   1   6      115.59      129.52     15.60 o 
  -3   1   6       13.45       11.70      5.20 o 
  -2   1   6      194.87      232.06     10.25 o 
  -1   1   6    10486.94    10929.60    255.93 o 
   0   1   6     2391.96     2480.21     59.42 o 
   1   1   6      996.29     1157.48     28.52 o 
   2   1   6     2088.72     2121.27     50.94 o 
   3   1   6       13.72       14.21      2.03 o 
   4   1   6      520.32      509.95     17.47 o 
   5   1   6        0.06       -0.57      3.85 o 
   6   1   6      324.16      301.17     18.21 o 
   7   1   6       31.23       32.94      7.02 o 
   8   1   6        1.77       -3.12      8.32 o 
  -7   2   6       15.48       15.08     14.04 o 
  -6   2   6      298.90      313.13     26.01 o 
  -5   2   6        0.26        3.12      9.36 o 
  -4   2   6      482.55      496.48     32.25 o 
  -3   2   6      224.57      179.99     38.23 o 
  -2   2   6     2330.52     2403.23     72.82 o 
  -1   2   6       51.45       58.07      3.59 o 
   0   2   6     1076.48     1036.01     25.91 o 
   1   2   6     5342.12     5335.51    125.64 o 
   2   2   6      160.87      177.84      6.07 o 
   3   2   6      314.56      344.85     10.04 o 
   4   2   6       41.80       40.84      4.35 o 
   5   2   6     1240.91     1357.07     58.78 o 
   6   2   6      125.44      108.55     21.07 o 
   7   2   6        0.30        6.35      5.32 o 
   8   2   6       17.91       28.61      9.88 o 
  -7   3   6        1.74        7.80     12.48 o 
  -6   3   6        4.97       11.44     10.92 o 
  -5   3   6      587.87      537.21     21.33 o 
  -4   3   6      322.44      282.95     13.37 o 
  -3   3   6       90.53       83.25      6.73 o 
  -2   3   6      501.43      499.96     14.01 o 
  -1   3   6     2270.93     2229.24     53.80 o 
   0   3   6     4034.60     4140.33     98.13 o 
   1   3   6     1568.50     1678.48     43.53 o 
   2   3   6     1402.96     1357.45     33.42 o 
   3   3   6     1029.02     1076.42     27.00 o 
   4   3   6       26.21       23.52      3.09 o 
   5   3   6       42.14       43.66      7.54 o 
   6   3   6      154.01      161.29     18.73 o 
   7   3   6      175.10      149.80     14.56 o 
   8   3   6        2.71       -8.32      7.80 o 
  -6   4   6      594.68      578.92     23.55 o 
  -5   4   6       70.18       80.41      8.22 o 
  -4   4   6        5.56        6.53      4.87 o 
  -3   4   6      794.52      735.99     25.54 o 
  -2   4   6       48.08       32.54      6.24 o 
  -1   4   6      164.03      159.11      6.29 o 
   0   4   6       36.25       52.30      3.80 o 
   1   4   6     3867.39     3685.09     97.14 o 
   2   4   6      267.47      243.64      7.87 o 
   3   4   6       31.29       33.35      3.05 o 
   4   4   6      521.03      501.51     18.55 o 
   5   4   6      122.28      114.43     13.00 o 
   6   4   6       60.20       51.49     10.40 o 
   7   4   6        0.24        2.60      8.32 o 
   8   4   6       32.33       31.21     10.40 o 
  -6   5   6       23.11       20.55      6.99 o 
  -5   5   6      208.81      175.67     11.33 o 
  -4   5   6     1006.19      942.05     70.22 o 
  -3   5   6        1.24        0.52      4.41 o 
  -2   5   6      168.70      144.84      8.59 o 
  -1   5   6        0.36       -0.69      2.70 o 
   0   5   6     1950.03     1912.18     46.80 o 
   1   5   6        9.67       12.01      3.85 o 
   2   5   6      472.84      467.25     32.25 o 
   3   5   6     1801.49     1756.73     84.78 o 
   4   5   6       42.59       39.13      6.24 o 
   5   5   6       10.04        0.17      4.87 o 
   6   5   6        0.15        1.04      7.80 o 
   7   5   6       75.79       79.06     13.00 o 
  -6   6   6       36.99       64.20      9.37 o 
  -5   6   6       15.93       22.11      6.62 o 
  -4   6   6        5.25        5.46      5.15 o 
  -3   6   6      487.02      425.07     17.10 o 
  -2   6   6       45.38       27.24      5.11 o 
  -1   6   6        0.83       -1.58      2.78 o 
   0   6   6      320.67      313.58     13.05 o 
   1   6   6      607.16      500.39     59.56 o 
   2   6   6     1268.84     1161.77     37.69 o 
   3   6   6        2.09       -4.16      5.72 o 
   4   6   6      287.78      262.16     17.69 o 
   5   6   6      184.55      190.37     17.16 o 
   6   6   6        2.62       -3.12      7.80 o 
   7   6   6      103.79       79.06     13.52 o 
  -5   7   6        4.53       -1.89      5.75 o 
  -4   7   6      397.58      380.82     19.77 o 
  -3   7   6        3.00        4.16      7.28 o 
  -2   7   6       91.52       81.66     11.44 o 
  -1   7   6      176.83      174.77     14.56 o 
   0   7   6      629.71      649.46     22.97 o 
   1   7   6       18.05       12.47      8.06 o 
   2   7   6        1.50        4.16      7.28 o 
   3   7   6      321.30      265.80     18.21 o 
   4   7   6       12.05        7.28      7.80 o 
   5   7   6      217.59      235.63     18.21 o 
   6   7   6      255.95      178.93     17.69 o 
   7   7   6       59.71       23.93     10.92 o 
  -4   8   6        0.32        2.60      8.84 o 
  -3   8   6      164.38      154.48     15.08 o 
  -2   8   6      239.97      229.39     17.69 o 
  -1   8   6       21.82       21.33      9.36 o 
   0   8   6      301.10      261.11     18.73 o 
   1   8   6       69.42       86.86     11.96 o 
   2   8   6     1193.33     1158.37     56.18 o 
   3   8   6       99.07       93.11     13.00 o 
   4   8   6        2.82       -4.16      8.32 o 
   5   8   6      123.48      142.00     15.60 o 
  -3   9   6       36.74       30.17     10.92 o 
  -2   9   6       37.25       36.41     10.92 o 
  -1   9   6      159.39      164.89     16.12 o 
   0   9   6       31.19       26.53     10.40 o 
   1   9   6        0.96       -0.52      8.84 o 
   2   9   6      153.71      145.12     15.60 o 
   3   9   6      313.29      310.53     22.37 o 
   4   9   6      311.65      357.34     24.97 o 
   5   9   6        8.43       22.37     11.44 o 
  -2  10   6      114.74      101.95     15.60 o 
  -1  10   6        4.37        4.16     10.40 o 
   0  10   6       38.22       45.25     12.48 o 
   1  10   6       97.80      120.15     16.12 o 
   2  10   6      116.89      135.76     17.16 o 
   3  10   6        0.10       -2.60      9.88 o 
   4  10   6        0.78        0.52     10.92 o 
   0  11   6       19.68       14.04     11.96 o 
   1  11   6        0.56       -2.08     10.92 o 
   2  11   6       18.42       32.25     13.00 o 
  -2 -10   7        3.77        0.00     11.96 o 
  -1 -10   7        3.16       -7.80     11.44 o 
   0 -10   7       44.53       44.73     13.52 o 
   1 -10   7       51.33       97.79     16.64 o 
  -3  -9   7        0.78       10.40     13.52 o 
  -2  -9   7      217.02      192.98     20.81 o 
  -1  -9   7       43.34       45.77     13.00 o 
   0  -9   7      105.65      106.63     16.12 o 
   1  -9   7       40.93       44.73     12.48 o 
   2  -9   7        2.21        0.52      9.36 o 
   3  -9   7      101.97      114.43     14.56 o 
   4  -9   7        1.71       -3.12     10.40 o 
  -4  -8   7       12.15       13.00     14.04 o 
  -3  -8   7      573.16      631.46     40.05 o 
  -2  -8   7       12.71       10.92     10.92 o 
  -1  -8   7        3.18        9.73      6.24 o 
   0  -8   7     1019.95      896.38     31.53 o 
   1  -8   7      103.24      119.83      9.75 o 
   2  -8   7      138.17      163.33     14.56 o 
   3  -8   7        2.61        8.84      8.84 o 
   4  -8   7       28.50       25.49     10.40 o 
   5  -8   7        0.45        5.72     10.40 o 
  -5  -7   7        0.44        8.84     15.08 o 
  -4  -7   7      327.61      329.77     28.09 o 
  -3  -7   7       15.53       14.98      7.25 o 
  -2  -7   7        5.56       -2.32      8.84 o 
  -1  -7   7     1056.32      955.24     33.16 o 
   0  -7   7      136.08      124.55      9.11 o 
   1  -7   7        7.42       11.55      5.48 o 
   2  -7   7      411.62      353.18     21.33 o 
   3  -7   7      296.08      321.97     20.81 o 
   4  -7   7       29.04       33.81      9.36 o 
   5  -7   7        5.71        5.20      9.88 o 
   6  -7   7        4.88        8.32     10.92 o 
  -5  -6   7        9.85        0.00     13.00 o 
  -4  -6   7      229.31      242.49     15.70 o 
  -3  -6   7      364.61      340.00     17.18 o 
  -2  -6   7      733.04      707.60     29.39 o 
  -1  -6   7       89.97       74.38      7.70 o 
   1  -6   7        9.45        6.76      5.15 o 
   2  -6   7      244.25      250.40     12.32 o 
   3  -6   7       38.35       31.21      8.84 o 
   4  -6   7       37.70       47.33     10.40 o 
   5  -6   7       27.46       36.93     10.92 o 
   6  -6   7       21.01       25.49      9.88 o 
  -6  -5   7       20.13       46.81     16.12 o 
  -5  -5   7      218.20      257.99     23.41 o 
  -4  -5   7       94.48       81.66     14.04 o 
  -3  -5   7      340.13      305.33     21.33 o 
  -2  -5   7      114.86       89.47     11.96 o 
   0  -5   7      183.78      169.57     14.04 o 
   1  -5   7        1.64        0.99      3.85 o 
   2  -5   7      981.67      889.32     29.79 o 
   3  -5   7      536.03      520.67     27.57 o 
   4  -5   7      148.72      157.61     13.52 o 
   5  -5   7        4.78        0.52      8.32 o 
   6  -5   7       62.58       65.54     11.96 o 
   7  -5   7        1.25       -7.28      9.36 o 
  -6  -4   7      263.62      276.20     27.05 o 
  -5  -4   7      438.31      500.90     33.81 o 
  -4  -4   7      252.05      293.36     23.41 o 
  -3  -4   7      696.44      685.04     36.93 o 
  -2  -4   7      800.29      794.27     39.53 o 
  -1  -4   7       26.63       30.69      7.80 o 
   0  -4   7     1096.94     1041.56     53.58 o 
   1  -4   7     2272.46     2242.23     68.21 o 
   3  -4   7        8.70       12.48      6.76 o 
   4  -4   7      133.20      149.80     13.52 o 
   5  -4   7      283.10      307.93     19.77 o 
   6  -4   7       18.20       20.29      8.84 o 
   7  -4   7        0.61      -10.40      9.88 o 
  -6  -3   7        9.66       17.69     15.08 o 
  -5  -3   7      519.06      523.79     35.37 o 
  -4  -3   7       59.63       72.30     14.04 o 
  -3  -3   7      189.05      208.58     18.21 o 
  -2  -3   7      499.69      207.02     16.64 o 
  -1  -3   7     1200.03     1282.69     58.26 o 
   0  -3   7      591.00      615.34     31.21 o 
   1  -3   7       24.58       24.31      3.90 o 
   2  -3   7     3294.20     3265.19     97.27 o 
   3  -3   7       26.98       22.74      4.41 o 
   4  -3   7      296.30      313.48     12.65 o 
   5  -3   7        4.54       10.72      4.74 o 
   6  -3   7        5.59        4.68      7.80 o 
   7  -3   7        2.47       10.40      9.88 o 
   8  -3   7        0.67        5.20     10.92 o 
  -7  -2   7       14.74       18.73     16.64 o 
  -6  -2   7      205.04      204.42     24.45 o 
  -5  -2   7       41.24       49.41     14.04 o 
  -4  -2   7      915.66      926.91     49.41 o 
  -3  -2   7     1093.18     1066.83     52.54 o 
  -2  -2   7     1267.10     1281.65     59.30 o 
  -1  -2   7      236.03      239.79     16.64 o 
   0  -2   7       32.13       37.45      7.80 o 
   1  -2   7     5970.38     6005.65    245.51 o 
   2  -2   7        6.35        5.39      2.25 o 
   3  -2   7      229.67      248.84     12.22 o 
   4  -2   7      427.63      395.15     14.66 o 
   5  -2   7       93.92       73.83      6.50 o 
   6  -2   7       23.70       27.59      5.72 o 
   7  -2   7       33.01       33.81     10.40 o 
   8  -2   7        4.85       -6.24      8.84 o 
  -7  -1   7       24.05       45.77     16.64 o 
  -6  -1   7        2.91        1.04     12.48 o 
  -5  -1   7      483.47      513.91     34.85 o 
  -4  -1   7      481.06      460.85     30.69 o 
  -3  -1   7       13.77        2.08      7.80 o 
  -2  -1   7     2643.98     2843.14    122.24 o 
  -1  -1   7       11.85       31.73      7.80 o 
   0  -1   7     2823.31     2848.34    120.15 o 
   1  -1   7      785.63      846.76     26.62 o 
   2  -1   7     2815.13     2792.49     81.07 o 
   3  -1   7      660.89      631.66     20.95 o 
   4  -1   7      307.16      289.18     41.87 o 
   5  -1   7       26.37       21.41     11.70 o 
   6  -1   7        6.31        5.55      4.87 o 
   7  -1   7      108.92      139.40     14.56 o 
   8  -1   7        2.25        2.60      9.88 o 
  -7   0   7       28.84       22.89     14.56 o 
  -6   0   7      226.02      245.51     24.97 o 
  -5   0   7      171.44      200.26     21.85 o 
  -4   0   7      229.62      240.83     20.81 o 
  -3   0   7     1309.70     1207.79     58.26 o 
  -2   0   7       82.59       99.87     11.96 o 
  -1   0   7      465.93      588.29     30.17 o 
   0   0   7      997.76     1056.08     32.84 o 
   1   0   7     8553.70     8710.26    246.90 o 
   2   0   7     1178.30     1145.83     34.92 o 
   3   0   7       78.97       84.20      6.06 o 
   4   0   7     1266.06     1256.19     38.61 o 
   5   0   7       13.34       11.96      4.78 o 
   6   0   7       82.54       65.34      6.80 o 
   7   0   7        8.82        9.36      5.85 o 
   8   0   7       24.56       27.57     10.40 o 
  -7   1   7        1.21       -6.76     13.00 o 
  -6   1   7        7.62        2.60     11.44 o 
  -5   1   7      101.75      122.24     17.69 o 
  -4   1   7     1305.08     1352.91     65.54 o 
  -3   1   7        1.26        0.72      4.01 o 
  -2   1   7     2047.26     2000.01     75.42 o 
  -1   1   7      806.21      708.34     18.74 o 
   0   1   7     3977.49     4133.47     98.12 o 
   1   1   7      967.61     1138.17     28.40 o 
   2   1   7      111.02      102.78      4.16 o 
   3   1   7     5789.46     6023.46    171.73 o 
   4   1   7       31.05       30.60      4.59 o 
   5   1   7        3.23        1.52      4.22 o 
   6   1   7      103.55      106.95     14.04 o 
   7   1   7      106.03      113.71      8.83 o 
   8   1   7       24.07       31.73     10.40 o 
  -6   2   7        5.08       29.65     14.04 o 
  -5   2   7       88.24      104.03     16.64 o 
  -4   2   7        0.07        1.00      5.98 o 
  -3   2   7     1679.86     1498.78     47.97 o 
  -2   2   7     2012.94     2033.67     62.70 o 
  -1   2   7      304.06      299.10      9.32 o 
   0   2   7     1163.98     1196.70     32.16 o 
   1   2   7      891.99      871.89     22.31 o 
   2   2   7     3380.79     3513.17     83.65 o 
   3   2   7      807.22      885.65     22.72 o 
   4   2   7      272.44      284.00     15.60 o 
   5   2   7      924.32      972.67     31.43 o 
   6   2   7        8.29        8.38      4.87 o 
   7   2   7       12.02       13.15      6.06 o 
   8   2   7       15.45       18.21      9.88 o 
  -6   3   7       83.38       82.18     15.60 o 
  -5   3   7        1.26        0.52      5.48 o 
  -4   3   7      818.59      817.14     43.69 o 
  -3   3   7      134.74      136.33      8.85 o 
  -2   3   7      339.89      302.21     19.77 o 
  -1   3   7     1827.52     1745.36     42.79 o 
   0   3   7        2.63        5.34      2.45 o 
   1   3   7      143.66      147.08      5.96 o 
   2   3   7        3.17        6.05      2.31 o 
   3   3   7     1436.84     1329.06     33.12 o 
   4   3   7      147.82      143.56      9.88 o 
   5   3   7       14.95       13.42      4.33 o 
   6   3   7      153.93      112.35     13.00 o 
   7   3   7       17.11       17.16      9.88 o 
   8   3   7        0.83       -8.84      9.36 o 
  -6   4   7        0.59        5.03      6.83 o 
  -5   4   7       24.99       24.14      6.96 o 
  -4   4   7      171.25      166.64     10.62 o 
  -3   4   7     1411.90     1406.19     45.41 o 
  -2   4   7     2762.23     2585.96     78.71 o 
  -1   4   7       94.62       85.80      4.86 o 
   0   4   7      974.04     1034.30     26.42 o 
   1   4   7       30.41       24.88      3.34 o 
   2   4   7     2015.08     2097.81     63.23 o 
   3   4   7       78.01       73.67      5.84 o 
   4   4   7      148.65      142.41      8.12 o 
   5   4   7      737.25      676.71     34.85 o 
   6   4   7        6.60        5.20      7.80 o 
   7   4   7        0.19       -4.16      8.32 o 
   8   4   7        3.00        9.36      9.36 o 
  -6   5   7      101.76       87.17      9.91 o 
  -5   5   7      410.86      386.35     17.77 o 
  -4   5   7      461.07      473.42     19.40 o 
  -3   5   7      257.42      260.37     12.59 o 
  -2   5   7      193.28      184.55      9.70 o 
  -1   5   7     1805.66     1685.25     56.88 o 
   0   5   7     1177.54     1151.02     29.32 o 
   1   5   7       17.05       13.81      5.98 o 
   2   5   7      259.00      230.32     33.03 o 
   3   5   7      408.06      387.12     15.60 o 
   4   5   7      694.53      681.86     30.43 o 
   5   5   7        3.62        0.52      8.32 o 
   6   5   7      106.40      126.40     16.12 o 
   7   5   7      106.67       96.75     14.56 o 
  -5   6   7        0.54        0.78      6.25 o 
  -4   6   7       49.42       41.90      7.33 o 
  -3   6   7        5.61        6.80      5.25 o 
  -2   6   7     1442.27     1336.68     60.60 o 
  -1   6   7       40.13       45.25      8.32 o 
   0   6   7       75.46       70.18      8.32 o 
   1   6   7      577.89      493.31     57.74 o 
   2   6   7      182.53      169.91      9.70 o 
   3   6   7       18.05        8.84      5.25 o 
   4   6   7        0.15        0.07      4.99 o 
   5   6   7      184.73      156.56     16.64 o 
   6   6   7        1.52        0.00      8.84 o 
   7   6   7       73.23       46.29     11.44 o 
  -5   7   7       10.57       13.75      6.80 o 
  -4   7   7        1.66        2.22      6.06 o 
  -3   7   7       12.56        9.88      8.32 o 
  -2   7   7       24.64       21.33      8.32 o 
  -1   7   7      432.58      381.27     22.89 o 
   0   7   7      821.71      832.87     28.29 o 
   1   7   7       74.29       58.51      6.80 o 
   2   7   7      406.76      389.96     23.41 o 
   3   7   7        1.92        4.71      5.75 o 
   4   7   7      759.51      720.00     27.31 o 
   5   7   7       40.51       30.17     10.92 o 
   6   7   7       11.60        2.60      8.84 o 
  -4   8   7       24.62       17.16     10.40 o 
  -3   8   7       81.72       79.58     12.48 o 
  -2   8   7      204.71      213.78     17.16 o 
  -1   8   7      213.84      200.78     16.64 o 
   0   8   7        9.76       14.04      8.84 o 
   1   8   7      192.91      183.89     11.21 o 
   2   8   7       12.44       17.69      8.32 o 
   3   8   7        0.29        1.90      6.22 o 
   4   8   7       41.59       50.47      8.59 o 
   5   8   7       77.73       79.14      9.70 o 
   6   8   7       82.66       48.37     12.48 o 
  -3   9   7       11.51       10.92     10.40 o 
  -2   9   7       30.44       33.29     11.44 o 
  -1   9   7       51.16       57.74     11.96 o 
   0   9   7      315.30      347.46     22.89 o 
   1   9   7        0.23        3.18      7.02 o 
   2   9   7      114.35      107.60     18.73 o 
   3   9   7       33.67       39.98      8.44 o 
   4   9   7       87.23       89.81     14.56 o 
   5   9   7       23.47       11.70      7.72 o 
  -2  10   7        6.13        5.20     10.92 o 
  -1  10   7       16.17       24.45     11.44 o 
   0  10   7       12.46       15.60     10.40 o 
   1  10   7      151.58      163.33     17.16 o 
   2  10   7       52.65       59.17      9.01 o 
   3  10   7       11.15        5.13      7.54 o 
   4  10   7       60.14       58.21     14.04 o 
  -1 -10   8       21.57       29.65     14.04 o 
   0 -10   8       21.11       37.97     14.04 o 
  -3  -9   8        7.97       11.96     13.52 o 
  -2  -9   8       58.93       77.50     16.64 o 
  -1  -9   8      308.10      351.10     26.01 o 
   0  -9   8        9.95       10.40     10.92 o 
   1  -9   8        5.10       13.00      9.36 o 
   2  -9   8      120.69      116.51     14.04 o 
   3  -9   8       15.28       16.12     10.40 o 
   4  -9   8        0.24       -3.64     10.92 o 
  -4  -8   8       54.76       43.17     16.64 o 
  -3  -8   8        8.60       19.77     13.52 o 
  -2  -8   8      129.01      127.44     18.21 o 
  -1  -8   8       63.72       50.37      8.12 o 
   0  -8   8       10.25        5.28      8.58 o 
   1  -8   8      485.92      491.68     20.35 o 
   2  -8   8       92.03      101.43     13.00 o 
   3  -8   8        8.94        0.52      8.84 o 
   4  -8   8      119.49      110.79     14.56 o 
   5  -8   8       51.06       60.86     13.52 o 
  -4  -7   8       25.54       26.89      9.48 o 
  -3  -7   8        2.71        3.10      7.70 o 
  -2  -7   8      379.15      367.77     17.70 o 
  -1  -7   8      377.92      349.39     16.29 o 
   0  -7   8      279.61      290.17     14.13 o 
   1  -7   8       26.55       31.90      6.59 o 
   2  -7   8      314.71      280.88     19.25 o 
   3  -7   8       32.50       17.16      8.84 o 
   4  -7   8      149.95      146.68     15.60 o 
   5  -7   8        2.34        2.08      9.88 o 
   6  -7   8        4.59        8.84     10.40 o 
  -5  -6   8       22.36       21.33     13.52 o 
  -4  -6   8       12.08        4.68     11.44 o 
  -3  -6   8      517.61      534.88     23.46 o 
  -2  -6   8       90.27       85.65     12.48 o 
  -1  -6   8      185.40      161.08     14.56 o 
   0  -6   8      313.14      260.54     12.86 o 
   1  -6   8     2374.38     2331.57     71.87 o 
   2  -6   8       88.66       95.71     10.92 o 
   3  -6   8       12.76       29.13      9.36 o 
   4  -6   8      253.58      257.47     18.21 o 
   5  -6   8       30.10       28.09      9.88 o 
   6  -6   8       78.83       86.86     13.52 o 
  -5  -5   8      236.26      215.34     22.89 o 
  -4  -5   8      334.83      368.79     27.05 o 
  -3  -5   8      179.50      170.61     17.16 o 
  -2  -5   8      653.36      637.70     33.81 o 
  -1  -5   8      774.39      713.10     26.11 o 
   0  -5   8      709.39      705.30     25.19 o 
   1  -5   8       19.75       27.37      6.76 o 
   2  -5   8      114.61      111.83     11.44 o 
   3  -5   8      491.59      514.43     28.09 o 
   4  -5   8        1.37       -1.04      7.28 o 
   5  -5   8       13.54        8.32      9.36 o 
   6  -5   8        3.92       -1.56      8.84 o 
   7  -5   8       20.40       14.56     10.40 o 
  -6  -4   8      183.92      195.06     24.45 o 
  -5  -4   8       10.42        8.32     13.00 o 
  -4  -4   8        2.94        5.20     11.44 o 
  -3  -4   8     1313.44     1309.22     62.42 o 
  -2  -4   8       35.89       29.65      9.88 o 
  -1  -4   8       55.16       52.54     10.40 o 
   0  -4   8     1438.05     1341.41     43.03 o 
   1  -4   8      697.86      694.43     30.43 o 
   2  -4   8      389.03      366.19     21.33 o 
   3  -4   8       13.68       15.60      7.28 o 
   4  -4   8      675.98      669.95     34.33 o 
   5  -4   8        1.45        9.88      8.84 o 
   6  -4   8       20.18       34.33     10.40 o 
   7  -4   8        8.21       10.40     10.92 o 
  -6  -3   8      164.48      156.56     22.37 o 
  -5  -3   8       48.80       48.89     16.12 o 
  -4  -3   8     1328.97     1396.60     68.66 o 
  -3  -3   8       10.95       13.52     10.40 o 
  -2  -3   8      411.59      367.75     23.41 o 
  -1  -3   8     2987.69     3066.28    130.56 o 
   0  -3   8      411.90      397.91     23.41 o 
   1  -3   8      273.75      311.33     17.95 o 
   2  -3   8       19.45       19.25      6.76 o 
   4  -3   8        7.84       11.26      4.50 o 
   5  -3   8       81.51       84.07     16.64 o 
   6  -3   8      200.64      208.58     17.69 o 
   7  -3   8        1.27        4.16      9.88 o 
  -6  -2   8        0.14       -7.80     14.04 o 
  -5  -2   8      123.43      127.96     19.25 o 
  -4  -2   8       98.50      101.95     16.12 o 
  -3  -2   8     1049.23     1011.17     50.97 o 
  -2  -2   8     1046.93      943.03     46.81 o 
  -1  -2   8       86.66       62.42     10.40 o 
   0  -2   8     3216.87     3521.93    148.24 o 
   1  -2   8      301.72      314.17     19.25 o 
   2  -2   8     1074.20     1021.21     32.14 o 
   3  -2   8      317.48      329.08     13.18 o 
   4  -2   8      538.26      518.53     18.35 o 
   5  -2   8      177.57      173.29      9.48 o 
   6  -2   8       57.98       60.62      9.10 o 
   7  -2   8        3.37        9.88      9.88 o 
   8  -2   8        0.55       -9.36     10.40 o 
  -6  -1   8       88.64      110.79     20.29 o 
  -5  -1   8      237.42      261.64     25.49 o 
  -4  -1   8      619.41      597.65     36.93 o 
  -3  -1   8      313.75      308.97     23.41 o 
  -2  -1   8      138.91       93.63     12.48 o 
  -1  -1   8     3744.29     3608.80    151.88 o 
   0  -1   8      164.70      163.33     13.52 o 
   1  -1   8        0.83        5.67      3.85 o 
   2  -1   8     2230.98     2186.78     52.93 o 
   3  -1   8     1604.72     1562.46     47.24 o 
   4  -1   8      672.23      628.35     39.27 o 
   5  -1   8        0.06        4.48      4.74 o 
   6  -1   8      119.55      123.91      8.74 o 
   7  -1   8        0.12        0.00      8.84 o 
   8  -1   8        4.28       -3.12      9.88 o 
  -6   0   8      218.04      236.67     26.53 o 
  -5   0   8       13.40       26.53     14.04 o 
  -4   0   8      131.61      122.76     17.69 o 
  -3   0   8       10.87       15.08      9.88 o 
  -2   0   8     3221.88     3068.36    132.12 o 
  -1   0   8       51.00       41.61      8.84 o 
   0   0   8     1278.36     1282.05     39.64 o 
   1   0   8     1550.30     1461.85     51.75 o 
   2   0   8     1044.33     1004.24     41.87 o 
   3   0   8       33.93       45.25      7.54 o 
   4   0   8       29.37       36.11      4.96 o 
   5   0   8      905.55      871.13     28.68 o 
   6   0   8        0.63        6.55      6.24 o 
   7   0   8        5.46        8.32      5.99 o 
   8   0   8       19.62       33.29     10.92 o 
  -6   1   8       37.60       32.77     15.08 o 
  -5   1   8      212.58      270.48     24.97 o 
  -4   1   8        2.82        7.80     11.44 o 
  -3   1   8      156.09      170.61     16.64 o 
  -2   1   8        1.76        3.64      3.72 o 
  -1   1   8     2359.94     2144.72     52.39 o 
   0   1   8     2409.05     2257.41     54.82 o 
   1   1   8        1.08        2.68      2.06 o 
   2   1   8     1547.79     1580.12     38.73 o 
   3   1   8      661.96      659.06     22.07 o 
   4   1   8      886.44      900.58     29.06 o 
   5   1   8      341.23      346.22     14.16 o 
   6   1   8      110.60      121.25      8.46 o 
   7   1   8      262.45      278.73     25.49 o 
   8   1   8        0.08       -8.84      8.32 o 
  -6   2   8      252.88      273.60     26.01 o 
  -5   2   8        7.12       -5.20     10.92 o 
  -4   2   8      151.95      146.67     32.25 o 
  -3   2   8      146.57      140.84     20.03 o 
  -1   2   8       36.64       36.82      3.64 o 
   0   2   8      460.43      467.68     13.36 o 
   1   2   8     3566.10     3393.25     81.04 o 
   2   2   8        0.71        7.35      2.36 o 
   3   2   8       51.27       50.29      8.58 o 
   4   2   8      218.18      218.29     12.74 o 
   5   2   8      371.63      332.32     13.76 o 
   6   2   8       99.51      104.24     13.00 o 
   7   2   8        0.02        5.28      5.85 o 
   8   2   8       32.24       36.93     10.40 o 
  -6   3   8        7.05       -3.64     12.48 o 
  -5   3   8      204.41      188.88     12.21 o 
  -4   3   8      540.78      542.03     26.01 o 
  -3   3   8       36.19       38.15      5.97 o 
  -2   3   8       38.04       39.68      8.37 o 
  -1   3   8     1125.56     1070.34     27.58 o 
   0   3   8     2772.58     2746.49     66.22 o 
   1   3   8       18.71       23.79      3.21 o 
   2   3   8      998.96     1049.96     26.73 o 
   3   3   8       39.94       42.55      4.76 o 
   4   3   8      702.84      709.99     25.23 o 
   5   3   8       58.94       56.39      6.12 o 
   6   3   8        1.96        3.64      8.84 o 
   7   3   8      131.84      150.84     16.64 o 
   8   3   8        5.61        2.60      9.36 o 
  -6   4   8       12.10        6.90      7.60 o 
  -5   4   8        2.42        5.17      6.73 o 
  -4   4   8      616.13      579.58     22.66 o 
  -3   4   8     1094.98     1038.08     35.09 o 
  -1   4   8      255.82      239.68      8.64 o 
   0   4   8       72.68       72.70      4.79 o 
   1   4   8     2939.86     2746.05     72.78 o 
   3   4   8       20.88       18.96      4.33 o 
   4   4   8      252.09      240.83     17.16 o 
   5   4   8      154.29      148.24     14.56 o 
   6   4   8      182.20      181.53     16.12 o 
   7   4   8        0.00       -2.08      8.32 o 
  -5   5   8       11.50       12.05      6.96 o 
  -4   5   8      118.06      124.53      9.75 o 
  -3   5   8        5.34        4.82      5.32 o 
  -2   5   8     1039.01      921.30     36.15 o 
  -1   5   8       93.83       89.23      8.76 o 
   0   5   8     4278.31     4546.70    130.91 o 
   1   5   8        1.65       -1.70      4.00 o 
   2   5   8        3.52        6.07      4.23 o 
   3   5   8     1090.78     1036.65     59.04 o 
   4   5   8        6.69        5.72      8.32 o 
   5   5   8        8.13       11.44      9.36 o 
   6   5   8        4.95        8.32      8.84 o 
   7   5   8       82.19       59.30     11.96 o 
  -5   6   8       52.24       61.55      8.96 o 
  -4   6   8       10.06       14.96      6.22 o 
  -3   6   8      227.12      226.15     15.34 o 
  -2   6   8       51.23       43.97      6.25 o 
  -1   6   8      224.08      201.30     14.56 o 
   0   6   8      272.98      245.02     16.12 o 
   1   6   8      138.46      123.80     11.44 o 
   2   6   8     1799.25     1858.02     57.54 o 
   3   6   8        9.29       12.80      5.37 o 
   4   6   8       73.92       79.00     10.14 o 
   5   6   8       20.69       13.00      9.88 o 
   6   6   8      139.05      123.28     16.12 o 
   7   6   8       45.28       28.09     10.92 o 
  -4   7   8      173.04      176.85     16.12 o 
  -3   7   8       66.46       49.93     10.40 o 
  -2   7   8      115.93      108.71     13.00 o 
  -1   7   8      148.90      137.84     13.00 o 
   0   7   8      366.52      367.17     15.63 o 
   1   7   8      185.58      198.25     10.85 o 
   2   7   8        0.51        0.36      5.25 o 
   3   7   8      203.23      212.99     17.95 o 
   4   7   8       72.70       80.43      8.87 o 
   5   7   8        3.91        9.88      9.88 o 
   6   7   8        0.52        7.28      9.36 o 
  -4   8   8        8.32        5.72      9.88 o 
  -3   8   8       11.59        5.72      8.84 o 
  -2   8   8      210.38      208.06     16.64 o 
  -1   8   8       14.41        9.88      8.84 o 
   0   8   8      188.62      189.33     16.12 o 
   1   8   8       43.03       37.35      7.17 o 
   2   8   8      659.51      692.38     25.75 o 
   3   8   8        0.06       -3.37      6.22 o 
   4   8   8       62.41       60.45      8.96 o 
   5   8   8       42.00       35.89     12.48 o 
   6   8   8       19.84       18.73     11.44 o 
  -3   9   8       27.07       29.13     10.92 o 
  -2   9   8        0.96       -2.08      8.84 o 
  -1   9   8      134.83      133.16     14.56 o 
   0   9   8        8.23       -6.24      8.32 o 
   1   9   8       45.92       58.30      8.46 o 
   2   9   8       10.38        8.76      6.80 o 
   3   9   8       75.08       80.51     10.11 o 
   4   9   8       46.35       64.49     10.92 o 
   5   9   8        0.82        6.76     10.92 o 
  -1  10   8        2.72        8.32     10.40 o 
   0  10   8        2.45        1.04      9.88 o 
   1  10   8       23.87       29.65     10.92 o 
   2  10   8       51.79       68.20      9.93 o 
   3  10   8        2.23        0.59      7.70 o 
  -2  -9   9       51.91       45.77     14.56 o 
  -1  -9   9       94.53       75.42     15.60 o 
   0  -9   9      108.40      148.76     18.73 o 
   1  -9   9       21.31       16.64      9.36 o 
   2  -9   9       27.77       15.60      9.88 o 
   3  -9   9      130.23      144.08     16.12 o 
  -3  -8   9      172.51      170.09     22.37 o 
  -2  -8   9       68.13       54.92     10.14 o 
  -1  -8   9        2.02        1.91      6.80 o 
   0  -8   9       93.75      101.37      9.85 o 
   1  -8   9       71.33       88.43     11.96 o 
   2  -8   9        9.46       23.41      9.88 o 
   3  -8   9        9.55        8.84      9.36 o 
   4  -8   9       46.07       44.73     12.48 o 
  -4  -7   9      160.86      181.16     15.84 o 
  -3  -7   9       28.77       31.45      9.11 o 
  -2  -7   9       19.22       16.64      7.36 o 
  -1  -7   9      513.01      487.29     20.72 o 
   0  -7   9      103.79      111.62      9.70 o 
   1  -7   9      117.16       87.39     11.96 o 
   2  -7   9       96.42       91.55     12.48 o 
   3  -7   9      763.82      850.96     42.65 o 
   4  -7   9        7.23       10.92      9.88 o 
   5  -7   9       25.15       34.33     11.96 o 
  -4  -6   9      117.70      119.11     17.69 o 
  -3  -6   9       44.30       51.70      9.91 o 
  -2  -6   9      516.11      494.24     21.66 o 
  -1  -6   9       70.39       68.80      8.44 o 
   0  -6   9      517.42      456.59     18.75 o 
   1  -6   9      727.35      668.39     34.33 o 
   2  -6   9      470.44      481.66     27.05 o 
   3  -6   9       15.49       19.77      8.84 o 
   4  -6   9        0.24        3.12      8.84 o 
   5  -6   9      116.46      137.32     16.12 o 
   6  -6   9        0.64       -1.04     10.40 o 
  -5  -5   9       80.12       94.67     18.73 o 
  -4  -5   9      142.36      153.44     19.77 o 
  -3  -5   9      216.15      231.99     20.81 o 
  -2  -5   9       71.00       78.02     13.00 o 
  -1  -5   9      199.46      188.89     11.75 o 
   0  -5   9       44.90       36.88      6.22 o 
   1  -5   9      146.77      131.30      8.64 o 
   2  -5   9      938.80      885.81     43.17 o 
   3  -5   9      165.33      155.52     14.04 o 
   4  -5   9      166.62      167.49     16.12 o 
   5  -5   9        0.42       -0.52      8.32 o 
   6  -5   9       40.73       41.09     11.96 o 
  -5  -4   9       80.37       95.19     19.25 o 
  -4  -4   9      469.67      448.37     31.73 o 
  -3  -4   9      279.12      277.24     21.85 o 
  -2  -4   9     1680.21     1683.20     76.98 o 
  -1  -4   9      222.22      178.93     16.64 o 
   0  -4   9      228.74      213.17     15.86 o 
   1  -4   9     1606.18     1596.08     50.20 o 
   2  -4   9      292.63      318.85     20.29 o 
   3  -4   9        0.19        4.16      7.28 o 
   4  -4   9      126.46      114.43     13.00 o 
   5  -4   9      281.24      328.73     22.37 o 
   6  -4   9        0.13        5.72      9.88 o 
   7  -4   9        1.85       13.52     11.44 o 
  -6  -3   9       83.07       76.46     20.29 o 
  -5  -3   9      400.65      411.96     32.77 o 
  -4  -3   9       19.36       24.45     13.52 o 
  -3  -3   9       97.00       74.38     14.56 o 
  -2  -3   9     1435.63     1398.68     65.54 o 
  -1  -3   9     1959.29     1986.45     88.43 o 
   0  -3   9     2446.93     2366.16    102.47 o 
   1  -3   9      476.46      445.00     16.87 o 
   2  -3   9      837.70      803.11     39.01 o 
   3  -3   9      329.14      302.73     19.25 o 
   4  -3   9      244.87      259.11     13.26 o 
   5  -3   9       51.38       57.80      7.00 o 
   6  -3   9       35.42       39.66      7.11 o 
   7  -3   9       14.24       16.12     10.92 o 
  -6  -2   9      205.03      168.53     24.97 o 
  -5  -2   9       30.37       21.33     15.08 o 
  -4  -2   9      154.73      192.46     21.85 o 
  -3  -2   9     1121.00     1202.59     59.82 o 
  -2  -2   9      643.78      613.78     34.85 o 
  -1  -2   9      482.91      475.42     27.57 o 
   0  -2   9       49.60       52.01     10.40 o 
   1  -2   9     3119.81     2740.67    116.51 o 
   2  -2   9       68.06       46.18      5.72 o 
   3  -2   9        2.77        1.60      4.42 o 
   4  -2   9      425.80      383.79     15.18 o 
   5  -2   9      299.11      279.11     12.81 o 
   6  -2   9       65.13       71.20     12.74 o 
   7  -2   9        3.73        2.60      9.88 o 
  -6  -1   9        3.58        3.64     13.52 o 
  -5  -1   9      141.12      144.08     20.29 o 
  -4  -1   9      595.94      617.94     37.97 o 
  -3  -1   9       39.56       29.65     10.92 o 
  -2  -1   9      431.10      430.16     27.57 o 
  -1  -1   9        9.88       10.92      7.80 o 
   1  -1   9       27.75       37.66      5.25 o 
   4  -1   9      220.66      224.30     10.96 o 
   5  -1   9       13.93       18.82      5.32 o 
   6  -1   9        0.88        3.40      5.48 o 
   7  -1   9       88.35      121.71     15.08 o 
   8  -1   9        0.17        6.24     10.92 o 
  -6   0   9       89.01       84.26     18.21 o 
  -5   0   9      109.59      127.44     20.29 o 
  -4   0   9      150.56      201.82     22.37 o 
  -3   0   9     1234.26     1291.01     63.98 o 
  -2   0   9       15.96       16.12      8.84 o 
  -1   0   9      632.85      554.48     30.69 o 
   0   0   9      191.50      193.99      9.87 o 
   1   0   9     1030.38      857.56     27.89 o 
   2   0   9     1403.77     1233.40     38.40 o 
   3   0   9       19.12       14.91      4.37 o 
   4   0   9      555.19      530.94     19.12 o 
   5   0   9        3.08        7.28      5.15 o 
   6   0   9      136.28      152.15      9.70 o 
   7   0   9        1.34        2.25      5.69 o 
   8   0   9        4.38        1.56     10.92 o 
  -6   1   9       14.14        3.12     14.56 o 
  -5   1   9       30.70       49.93     16.12 o 
  -4   1   9     1147.48     1196.34     61.38 o 
  -3   1   9        2.18       -3.64      8.32 o 
  -2   1   9      347.63      326.38     14.11 o 
  -1   1   9      696.22      603.72     36.41 o 
   0   1   9      740.29      681.85     18.42 o 
   1   1   9      157.19      172.92      6.58 o 
   2   1   9      411.38      390.05     14.87 o 
   3   1   9     1025.57      916.97     29.59 o 
   4   1   9        1.19        0.57      4.22 o 
   5   1   9       15.10       14.62      5.32 o 
   6   1   9       61.07       64.56      9.10 o 
   7   1   9       44.18       34.36      7.36 o 
   8   1   9        2.40       20.29     10.40 o 
  -6   2   9        1.05        4.16     12.48 o 
  -5   2   9      149.12      176.33     21.33 o 
  -4   2   9        0.12       -3.64     10.40 o 
  -3   2   9      987.71      951.47     58.78 o 
  -2   2   9     1564.56     1518.65     76.46 o 
  -1   2   9      219.78      198.43      7.80 o 
   0   2   9      354.67      369.42     11.44 o 
   1   2   9      746.50      708.46     27.71 o 
   3   2   9       40.22       39.79      5.32 o 
   4   2   9      683.75      705.02     23.90 o 
   5   2   9        7.54       16.12      5.48 o 
   6   2   9      283.67      279.46     18.21 o 
   7   2   9      101.97      111.92      9.54 o 
   8   2   9       27.93       11.96      9.88 o 
  -6   3   9        6.48       18.21     14.04 o 
  -5   3   9        0.84        1.56     11.96 o 
  -4   3   9      170.59      174.36     22.63 o 
  -3   3   9       19.71       21.14      5.97 o 
  -2   3   9      268.96      256.79     12.25 o 
  -1   3   9     3522.15     3478.91    101.61 o 
   0   3   9        9.41        6.84      3.01 o 
   1   3   9      910.67      879.77     45.32 o 
   2   3   9      103.45      103.51      5.34 o 
   3   3   9     1393.56     1298.45     59.30 o 
   4   3   9      671.84      659.88     22.56 o 
   5   3   9       32.43       35.37      9.88 o 
   6   3   9       57.76       45.25     10.40 o 
   7   3   9        6.59        0.00      9.36 o 
  -5   4   9      160.37      167.72     11.99 o 
  -4   4   9       13.71       16.70      6.50 o 
  -3   4   9       10.56       15.18      5.75 o 
  -2   4   9      893.78      839.15     29.03 o 
  -1   4   9      176.65      179.26      7.62 o 
   0   4   9      652.87      657.73     23.11 o 
   1   4   9      131.39      103.28     21.85 o 
   2   4   9     1319.68     1323.65     33.53 o 
   3   4   9       13.51       10.40      7.80 o 
   4   4   9       53.05       62.94     10.92 o 
   5   4   9      362.14      392.19     24.97 o 
   6   4   9        0.37        1.04      9.36 o 
   7   4   9        9.69       -1.04      9.88 o 
  -5   5   9       10.37        7.68      7.11 o 
  -4   5   9        1.96        2.22      5.99 o 
  -3   5   9       19.63       15.90      6.12 o 
  -2   5   9      319.96      304.50     27.57 o 
  -1   5   9      938.83      836.92     40.05 o 
   0   5   9        5.08        9.32      4.74 o 
   1   5   9      105.63       61.50     22.63 o 
   2   5   9      872.35      846.03     28.50 o 
   3   5   9      162.46      175.29      9.87 o 
   4   5   9     1009.69      998.69     47.85 o 
   5   5   9       22.15       33.81     10.92 o 
   6   5   9       32.70       37.97     11.44 o 
   7   5   9       18.03       16.64     13.00 o 
  -4   6   9       33.21       30.83      7.62 o 
  -3   6   9        3.29        1.31      5.62 o 
  -2   6   9      738.81      677.75     34.33 o 
  -1   6   9       10.14        9.36      7.28 o 
   0   6   9      301.37      291.60     12.87 o 
   1   6   9      832.11      798.75     27.22 o 
   2   6   9      676.42      696.40     24.81 o 
   3   6   9      271.75      256.41     12.44 o 
   4   6   9      133.92      127.44     15.60 o 
   5   6   9       55.44       54.62     12.48 o 
   6   6   9      140.79      142.00     16.64 o 
   7   6   9        3.85        9.88     10.40 o 
  -4   7   9       12.23       10.92      9.36 o 
  -3   7   9      144.54      133.68     13.52 o 
  -2   7   9       18.94       17.69      8.84 o 
  -1   7   9       16.60       16.12      8.32 o 
   0   7   9      793.95      771.38     38.49 o 
   1   7   9       29.67       26.27      6.59 o 
   2   7   9      173.05      184.13     10.81 o 
   3   7   9        7.18       13.29      6.37 o 
   4   7   9      410.09      406.24     26.53 o 
   5   7   9        2.18       -0.52     10.92 o 
   6   7   9       17.83       15.08     10.40 o 
  -3   8   9        8.25        8.84      8.84 o 
  -2   8   9       66.17       72.82     12.48 o 
  -1   8   9       56.88       55.66     11.44 o 
   0   8   9        2.21        1.04      8.32 o 
   1   8   9      342.03      350.06     15.82 o 
   2   8   9       21.42       30.57      7.48 o 
   3   8   9       47.27       55.82      9.10 o 
   4   8   9       37.30       40.57     12.48 o 
   5   8   9       35.16       39.01     13.00 o 
  -2   9   9        4.65        4.68      9.36 o 
  -1   9   9       13.08       16.12      9.88 o 
   0   9   9      278.85      318.33     22.37 o 
   1   9   9       23.96       19.77      9.88 o 
   2   9   9        7.68        6.58      6.80 o 
   3   9   9       74.34       90.68     15.60 o 
   4   9   9       35.12       38.49     13.00 o 
   0  10   9        1.61       -2.60      9.88 o 
   1  10   9       15.27        7.80     10.40 o 
   2  10   9       44.87       48.42      9.17 o 
   0  -9  10       13.63        6.76      9.88 o 
   1  -9  10       16.44       14.04     10.92 o 
   2  -9  10       74.33       83.74     14.04 o 
  -2  -8  10      172.69      176.69     13.50 o 
  -1  -8  10       20.96       16.40      7.62 o 
   0  -8  10       10.35        2.08      9.36 o 
   1  -8  10      289.75      306.89     21.33 o 
   2  -8  10       16.79       14.04      9.88 o 
   3  -8  10        2.39        7.28      9.88 o 
   4  -8  10       23.46       28.61     11.96 o 
  -3  -7  10       18.00       24.41      9.48 o 
  -2  -7  10      104.96       85.94     10.59 o 
  -1  -7  10        0.40       -5.98      6.25 o 
   0  -7  10      245.88      237.19     18.73 o 
   1  -7  10        0.81        0.00      8.84 o 
   2  -7  10      109.67      111.83     13.00 o 
   3  -7  10      154.22      160.21     16.64 o 
   4  -7  10       47.60       66.06     13.00 o 
   5  -7  10        2.15       13.52     10.40 o 
  -4  -6  10       37.74       29.13     14.56 o 
  -3  -6  10      425.78      413.87     21.09 o 
  -2  -6  10      210.01      215.00     14.33 o 
  -1  -6  10      157.06      147.32     11.38 o 
   0  -6  10      260.68      238.81     14.56 o 
   1  -6  10       33.12       32.77      9.36 o 
   2  -6  10       13.73       19.77      9.36 o 
   3  -6  10      159.53      122.76     14.56 o 
   4  -6  10      287.23      288.16     21.33 o 
   5  -6  10       59.87       71.26     14.04 o 
   6  -6  10       21.61        6.76     11.96 o 
  -4  -5  10      379.84      374.51     28.61 o 
  -3  -5  10        0.33        8.84     11.96 o 
  -2  -5  10      319.96      297.53     22.89 o 
  -1  -5  10       19.08       15.71      6.59 o 
   0  -5  10     1267.36     1180.82     39.35 o 
   1  -5  10       33.10       26.01      9.88 o 
   2  -5  10        4.41        2.60      7.80 o 
   3  -5  10      378.49      342.78     21.85 o 
   4  -5  10       41.29       42.65     10.92 o 
   5  -5  10        2.02       -4.68      9.36 o 
   6  -5  10       63.05       77.50     14.04 o 
  -5  -4  10      359.24      408.84     33.81 o 
  -4  -4  10       36.90       30.69     14.56 o 
  -3  -4  10      297.27      327.17     26.01 o 
  -2  -4  10       74.02       66.58     14.04 o 
  -1  -4  10       46.31       46.81     11.44 o 
   0  -4  10      731.08      660.50     24.63 o 
   1  -4  10      494.49      514.43     28.61 o 
   2  -4  10      643.37      625.74     32.77 o 
   3  -4  10       17.12       28.09      8.84 o 
   4  -4  10      198.75      190.89     16.64 o 
   5  -4  10       16.14       19.25      9.36 o 
   6  -4  10       41.92       67.10     14.04 o 
   7  -4  10        4.10        2.60     10.40 o 
  -5  -3  10        0.36        4.16     14.56 o 
  -4  -3  10      201.88      222.62     24.45 o 
  -3  -3  10      178.85      175.81     18.73 o 
  -2  -3  10      637.65      646.03     36.41 o 
  -1  -3  10      724.42      763.06     40.05 o 
   0  -3  10      968.55     1000.25     48.89 o 
   1  -3  10        2.23        8.32      8.32 o 
   2  -3  10      354.46      311.05     20.81 o 
   3  -3  10     1775.64     1706.09     75.94 o 
   4  -3  10       42.80       37.71      6.50 o 
   5  -3  10        3.43        6.14      7.02 o 
   6  -3  10       79.61       88.24     10.40 o 
   7  -3  10       60.00       66.58     14.56 o 
  -5  -2  10      112.38      158.13     21.85 o 
  -4  -2  10        0.45       -7.80     12.48 o 
  -3  -2  10      508.06      481.14     32.25 o 
  -2  -2  10      845.05      806.23     43.17 o 
  -1  -2  10      177.86      162.29     16.64 o 
   0  -2  10     1063.75     1131.84     54.62 o 
   1  -2  10      172.29      150.32     14.04 o 
   2  -2  10     1718.34     1685.75     51.80 o 
   3  -2  10       86.77       86.04      7.25 o 
   4  -2  10        1.25        4.76      4.99 o 
   5  -2  10      932.28      970.13     32.27 o 
   6  -2  10        0.67        0.95      6.12 o 
   7  -2  10       26.74       30.69     11.96 o 
  -5  -1  10      104.41      124.84     21.33 o 
  -4  -1  10       93.06       78.54     16.12 o 
  -3  -1  10      343.00      333.42     26.53 o 
  -2  -1  10      171.99      125.36     15.60 o 
  -1  -1  10     2159.50     2155.50     96.23 o 
   0  -1  10      122.91      136.80     14.04 o 
   1  -1  10      571.64      561.42     20.29 o 
   2  -1  10       88.53       67.97      6.74 o 
   3  -1  10      191.37      158.91      9.24 o 
   4  -1  10      189.03      182.07     16.64 o 
   5  -1  10        3.17        3.40      5.48 o 
   6  -1  10      101.86      116.06      9.24 o 
   7  -1  10       23.49       30.50      7.25 o 
  -5   0  10      170.05      191.41     23.41 o 
  -4   0  10       65.21       67.62     16.64 o 
  -3   0  10        0.23       15.60     11.44 o 
  -2   0  10     1631.59     1558.89     73.34 o 
  -1   0  10        1.06        1.04      7.80 o 
   0   0  10      860.80      843.91     37.71 o 
   2   0  10      476.14      391.46     73.60 o 
   3   0  10       69.75       65.97      6.59 o 
   4   0  10       69.00       69.13      6.96 o 
   5   0  10      359.88      335.66     14.50 o 
   6   0  10        3.31        7.93      5.85 o 
   7   0  10        0.29       -0.86      5.85 o 
  -5   1  10      201.36      196.62     24.45 o 
  -4   1  10        0.13        5.20     11.44 o 
  -3   1  10      876.12      909.22     48.89 o 
  -2   1  10       23.55       21.33     10.40 o 
  -1   1  10      880.99      819.06     27.84 o 
   0   1  10     1923.47     1646.79     69.18 o 
   1   1  10      387.18      355.61     11.12 o 
   2   1  10      618.36      560.42     20.02 o 
   3   1  10        2.90       11.72      6.50 o 
   4   1  10      640.35      661.63     23.17 o 
   5   1  10       10.43       20.44      5.69 o 
   6   1  10       97.41      116.01     12.22 o 
   7   1  10        4.08       -0.84      6.06 o 
  -5   2  10       16.09       15.08     14.04 o 
  -4   2  10       18.60       24.97     13.00 o 
  -3   2  10       73.10       92.79      8.66 o 
  -2   2  10      574.27      546.77     33.03 o 
  -1   2  10      294.83      276.76      9.75 o 
   0   2  10      190.72      177.87      7.47 o 
   1   2  10     2402.26     2293.88     78.71 o 
   2   2  10        8.96       20.00      5.32 o 
   3   2  10      321.38      332.46     13.98 o 
   4   2  10       72.61       62.30     11.96 o 
   5   2  10      289.43      309.97     13.76 o 
   6   2  10       90.28      102.87      9.10 o 
   7   2  10        2.46        5.72      9.88 o 
  -5   3  10      103.74      103.51     18.73 o 
  -4   3  10      126.78      123.17     10.00 o 
  -3   3  10      219.72      221.96     18.21 o 
  -2   3  10      262.90      277.85     20.81 o 
  -1   3  10       10.14       13.11      3.74 o 
   0   3  10     3430.05     3401.47     82.12 o 
   1   3  10       81.61       75.14      6.93 o 
   2   3  10      159.33      160.77      9.37 o 
   3   3  10      249.92      253.61     11.92 o 
   4   3  10      335.27      334.14     20.29 o 
   5   3  10       19.44       16.64      8.84 o 
   6   3  10       12.19        7.80      8.84 o 
   7   3  10       69.26       65.54     11.96 o 
  -5   4  10      108.84      105.81     10.86 o 
  -4   4  10       59.79       57.07      8.36 o 
  -3   4  10       33.02       41.24      9.10 o 
  -2   4  10       67.78       69.59      8.58 o 
  -1   4  10      103.78       93.08      5.97 o 
   0   4  10       20.68       12.92      3.69 o 
   1   4  10     1042.18     1018.05     27.02 o 
   2   4  10      685.74      692.84     23.53 o 
   3   4  10       44.74       36.93     10.40 o 
   4   4  10       92.09       95.19     13.00 o 
   5   4  10        5.68        6.76      9.36 o 
   6   4  10      145.07      162.81     17.16 o 
   7   4  10        0.15        1.04      9.88 o 
  -4   5  10      328.99      355.46     17.33 o 
  -3   5  10        0.03        0.82      5.62 o 
  -2   5  10       23.62       21.63      5.85 o 
  -1   5  10        1.20        0.17      4.87 o 
   0   5  10      254.07      235.37     11.02 o 
   1   5  10       34.97       27.81      8.32 o 
   2   5  10      661.41      697.65     24.44 o 
   3   5  10      385.56      386.99     23.93 o 
   4   5  10      250.60      259.03     19.77 o 
   5   5  10        7.73        3.64      9.88 o 
   6   5  10       30.33       41.61     13.00 o 
   7   5  10       14.28       22.37     12.48 o 
  -4   6  10        3.40       -0.62      6.43 o 
  -3   6  10      119.31      113.91     12.48 o 
  -2   6  10      128.98      115.99     11.96 o 
  -1   6  10      118.75      105.59     11.44 o 
   0   6  10        6.37        6.42      5.25 o 
   1   6  10      268.41      255.42     13.52 o 
   2   6  10      486.05      517.10     20.55 o 
   3   6  10       40.76       46.81     11.96 o 
   4   6  10      420.80      474.90     29.13 o 
   5   6  10       10.59        7.28     10.92 o 
   6   6  10      294.04      284.52     22.37 o 
  -3   7  10       53.04       55.14     11.44 o 
  -2   7  10        2.34        8.32      8.32 o 
  -1   7  10      137.00      138.36     13.00 o 
   0   7  10       68.95       66.58     10.92 o 
   1   7  10      152.31      158.57     13.26 o 
   2   7  10        0.11       -0.52      5.75 o 
   3   7  10      433.32      415.60     26.53 o 
   4   7  10       46.13       62.42     13.52 o 
   5   7  10      108.06      109.23     17.16 o 
   6   7  10       45.43       27.05     11.96 o 
  -2   8  10      112.93      124.32     14.56 o 
  -1   8  10       27.32       27.57      9.88 o 
   0   8  10        4.13       -0.52      8.32 o 
   1   8  10       62.63       56.19      8.22 o 
   2   8  10      200.60      243.27     31.99 o 
   3   8  10       89.62      104.03      9.99 o 
   4   8  10       34.10       38.49     14.04 o 
   5   8  10       28.06       22.37     13.00 o 
  -1   9  10       85.89       95.19     14.04 o 
   0   9  10        2.37        3.64      9.36 o 
   1   9  10      102.07      129.00     15.08 o 
   2   9  10        1.04       -9.36      6.24 o 
   3   9  10       12.61       20.81      8.12 o 
   4   9  10       46.03       42.65     14.56 o 
  -1  -8  11       18.67       22.37     10.92 o 
   0  -8  11       91.14       73.86     13.00 o 
   1  -8  11        0.37        0.52      9.88 o 
   2  -8  11      129.83      128.48     16.12 o 
   3  -8  11        3.24        8.84     10.92 o 
  -2  -7  11        6.84       16.95      8.27 o 
  -1  -7  11      446.83      415.34     19.82 o 
   0  -7  11       23.72       34.85     10.92 o 
   1  -7  11       64.25       82.70     13.52 o 
   2  -7  11      112.20       96.23     13.00 o 
   3  -7  11        6.60       -4.16      9.88 o 
   4  -7  11       19.76       13.00     10.40 o 
  -3  -6  11       30.28       35.04      9.91 o 
  -2  -6  11      425.61      426.40     20.95 o 
  -1  -6  11       13.81       10.34      7.17 o 
   0  -6  11      131.39       99.87     13.52 o 
   1  -6  11       27.03       23.93      9.36 o 
   2  -6  11      313.14      330.29     22.37 o 
   3  -6  11      101.36      103.51     14.56 o 
   4  -6  11        1.08       -2.60      8.84 o 
   5  -6  11       92.58       85.82     14.04 o 
  -4  -5  11       22.29       37.45     16.12 o 
  -3  -5  11      255.73      295.97     26.01 o 
  -2  -5  11       27.49       22.37     11.44 o 
  -1  -5  11      844.25      814.24     30.71 o 
   0  -5  11      138.69      145.64     16.12 o 
   1  -5  11      519.92      521.19     29.65 o 
   2  -5  11      408.35      384.39     24.97 o 
   3  -5  11        7.91        6.24      8.32 o 
   4  -5  11      169.53      194.02     18.21 o 
   5  -5  11        0.24       -3.64      9.88 o 
   6  -5  11       16.87       13.00     11.96 o 
  -4  -4  11        0.61        8.84     14.56 o 
  -3  -4  11      168.41      179.97     20.29 o 
  -2  -4  11      444.52      469.69     30.17 o 
  -1  -4  11      492.12      528.99     32.77 o 
   0  -4  11       40.10       28.35      7.02 o 
   1  -4  11      486.12      470.22     28.09 o 
   2  -4  11       65.16       73.86     11.44 o 
   3  -4  11       55.76       61.38     10.92 o 
   4  -4  11       62.60       74.90     13.00 o 
   5  -4  11       78.10       81.66     14.04 o 
   6  -4  11        2.66        7.80     11.96 o 
  -5  -3  11      182.11      170.09     24.97 o 
  -4  -3  11      266.88      277.76     27.05 o 
  -3  -3  11      268.87      291.80     25.49 o 
  -2  -3  11       37.65       35.37     13.00 o 
  -1  -3  11       67.11       72.82     14.04 o 
   0  -3  11      170.49      156.56     15.60 o 
   1  -3  11       63.38       55.14     10.40 o 
   2  -3  11      888.20      812.99     41.09 o 
   3  -3  11        3.39       -5.20      7.80 o 
   4  -3  11      390.17      386.11     16.44 o 
   5  -3  11       77.93       74.66      8.25 o 
   6  -3  11        0.10       -1.04      6.12 o 
   7  -3  11      159.49      157.61     19.25 o 
  -5  -2  11       35.99       49.93     18.21 o 
  -4  -2  11        6.11       10.92     14.04 o 
  -3  -2  11      333.17      343.30     27.57 o 
  -2  -2  11       56.57       59.30     14.04 o 
  -1  -2  11      226.56      259.55     21.85 o 
   0  -2  11      168.46      165.41     17.69 o 
   1  -2  11     1794.23     1760.71     79.06 o 
   2  -2  11       36.85       38.97      6.22 o 
   3  -2  11      137.84      146.93      9.62 o 
   4  -2  11      408.93      378.22     16.07 o 
   5  -2  11       36.76       52.11      7.80 o 
   6  -2  11       97.59      123.09      9.87 o 
   7  -2  11        1.88       -3.64     11.44 o 
  -5  -1  11      172.98      144.08     23.41 o 
  -4  -1  11      368.36      438.49     32.77 o 
  -3  -1  11      321.23      280.88     24.97 o 
  -2  -1  11      124.70      125.36     17.16 o 
  -1  -1  11      108.34       95.71     15.08 o 
   0  -1  11     1570.90     1650.95     76.46 o 
   1  -1  11        1.97       -6.17      4.99 o 
   2  -1  11      289.84      251.70     11.85 o 
   3  -1  11     1044.03      844.68     28.62 o 
   4  -1  11      131.12      138.38     13.26 o 
   5  -1  11       14.29       20.59      8.58 o 
   6  -1  11        0.44        1.34      5.86 o 
   7  -1  11       42.75       57.93      9.36 o 
  -5   0  11      257.56      260.07     27.05 o 
  -4   0  11       34.02       36.41     15.60 o 
  -3   0  11      610.89      658.51     39.53 o 
  -2   0  11      174.25      159.69     18.73 o 
  -1   0  11     1306.48     1190.10     58.26 o 
   0   0  11       10.39        8.84      8.84 o 
   1   0  11      375.18      379.03     15.84 o 
   2   0  11      818.81      763.85     26.20 o 
   3   0  11      181.41      150.55      9.48 o 
   4   0  11      331.63      324.00     14.29 o 
   5   0  11       25.79       32.25     14.04 o 
   6   0  11      110.00      128.45     11.44 o 
   7   0  11        0.45       -4.29      6.37 o 
  -5   1  11       74.43       90.51     19.77 o 
  -4   1  11      333.11      402.60     31.21 o 
  -3   1  11        8.18       10.92     11.96 o 
  -2   1  11      156.50      173.21     17.69 o 
  -1   1  11      630.08      605.45     34.85 o 
   0   1  11      519.55      446.11     24.19 o 
   1   1  11      562.15      506.91     19.18 o 
   2   1  11       48.31       42.92      6.22 o 
   3   1  11     1085.53      997.65     45.25 o 
   4   1  11       10.81       16.38      5.88 o 
   5   1  11      173.65      174.43     10.48 o 
   6   1  11       45.43       57.25      7.90 o 
   7   1  11       10.00       17.77      6.96 o 
  -5   2  11      172.13      184.13     24.45 o 
  -4   2  11       11.11       14.56     13.00 o 
  -3   2  11      365.85      407.80     29.13 o 
  -2   2  11      539.36      563.29     46.55 o 
  -1   2  11      387.64      368.06     12.31 o 
   0   2  11      538.12      548.40     16.26 o 
   1   2  11       48.43       44.39      8.50 o 
   3   2  11      233.28      214.30     15.60 o 
   4   2  11       27.85       32.86      6.25 o 
   5   2  11       63.36       80.51      8.07 o 
   6   2  11       15.41       24.97      9.88 o 
   7   2  11       23.21       26.01     11.44 o 
  -5   3  11        1.34        6.76     13.52 o 
  -4   3  11      332.27      333.58     24.97 o 
  -3   3  11      390.65      368.09     17.12 o 
  -2   3  11       39.71       44.55      6.73 o 
  -1   3  11      108.69      109.10      6.64 o 
   0   3  11      101.45       93.56      5.83 o 
   1   3  11        7.26        7.15      3.49 o 
   2   3  11       39.09       34.56      6.06 o 
   3   3  11      906.08      898.53     29.97 o 
   4   3  11      437.01      454.09     26.53 o 
   5   3  11        7.08       13.52      9.36 o 
   6   3  11       38.20       42.65     12.48 o 
   7   3  11        1.09        6.24     10.40 o 
  -4   4  11       10.98        8.76      6.73 o 
  -3   4  11      198.05      185.71     11.50 o 
  -2   4  11     1122.87     1161.02     76.98 o 
  -1   4  11       76.34       64.49      5.66 o 
   0   4  11        0.60       -0.24      3.77 o 
   1   4  11      218.12      214.51     23.22 o 
   2   4  11      528.86      492.06     27.05 o 
   3   4  11       22.25       27.05      9.88 o 
   4   4  11        9.21        4.68      9.36 o 
   5   4  11      222.26      217.42     18.73 o 
   6   4  11        0.09        6.76      9.88 o 
   7   4  11        3.65        4.68     10.40 o 
  -4   5  11       10.75        8.48      7.11 o 
  -3   5  11      320.30      300.89     14.96 o 
  -2   5  11       12.15        6.34      7.02 o 
  -1   5  11      231.40      209.10     14.56 o 
   0   5  11     1201.67     1157.18     36.95 o 
   1   5  11      187.48      179.80      9.85 o 
   2   5  11       82.10      100.91     13.52 o 
   3   5  11       33.81       33.29     10.92 o 
   4   5  11      176.25      166.97     16.64 o 
   5   5  11        0.01        2.60      9.88 o 
   6   5  11       71.09       68.66     14.56 o 
  -3   6  11        7.14        4.16      8.32 o 
  -2   6  11      186.92      179.97     15.08 o 
  -1   6  11      229.83      213.78     16.12 o 
   0   6  11       14.04       14.63      5.62 o 
   1   6  11       87.88      108.80      8.74 o 
   2   6  11       15.52       19.39      6.24 o 
   3   6  11       12.01       26.01     10.92 o 
   4   6  11      125.18      136.28     17.16 o 
   5   6  11      323.24      356.82     26.01 o 
   6   6  11       10.17       16.64     12.48 o 
  -3   7  11      104.87      116.51     14.56 o 
  -2   7  11        4.75       -1.04      8.32 o 
  -1   7  11       39.40       28.09      9.36 o 
   0   7  11      262.26      288.68     19.25 o 
   1   7  11       42.02       34.37      7.00 o 
   2   7  11       56.62       60.85      8.25 o 
   3   7  11       98.62      123.80     16.12 o 
   4   7  11      121.83      130.04     17.16 o 
   5   7  11       26.63       25.49     13.00 o 
  -2   8  11       39.15       27.57     10.40 o 
  -1   8  11      230.75      217.42     17.69 o 
   0   8  11        0.33       -3.12      8.32 o 
   1   8  11       59.93       97.79     13.00 o 
   2   8  11       30.25       47.73      8.36 o 
   3   8  11       67.75       80.10     14.56 o 
   4   8  11        3.16        3.64     12.48 o 
   0   9  11      103.42       94.67     14.04 o 
   1   9  11       19.73       27.57     10.92 o 
   2   9  11       13.82       21.00      7.99 o 
   3   9  11       37.74       40.57     15.08 o 
   1  -8  12      189.14      188.29     18.73 o 
  -1  -7  12        0.27        2.08     10.92 o 
   0  -7  12      404.81      386.99     26.01 o 
   1  -7  12       29.92       32.77     11.44 o 
   2  -7  12        1.46       -2.60      9.36 o 
   3  -7  12       37.56       33.29     11.96 o 
  -2  -6  12        6.78       13.79      8.96 o 
  -1  -6  12      206.08      187.77     19.25 o 
   0  -6  12       58.01       67.10     13.52 o 
   1  -6  12      260.36      251.23     20.29 o 
   2  -6  12       96.81      100.39     14.56 o 
   3  -6  12      231.72      222.10     18.73 o 
   4  -6  12       24.72       26.53     12.48 o 
  -3  -5  12       11.69        8.32     14.04 o 
  -2  -5  12       23.89       30.17     14.04 o 
  -1  -5  12       84.48       74.37      9.91 o 
   0  -5  12      297.33      292.32     22.37 o 
   1  -5  12       71.51       86.34     14.04 o 
   2  -5  12       17.83        6.24     10.40 o 
   3  -5  12      234.72      222.62     19.25 o 
   4  -5  12       39.23       50.45     11.96 o 
   5  -5  12       24.28       34.33     12.48 o 
  -4  -4  12        1.73       -4.16     15.60 o 
  -3  -4  12      499.72      519.11     35.37 o 
  -2  -4  12      263.48      244.99     23.41 o 
  -1  -4  12      458.21      479.58     31.73 o 
   0  -4  12      108.46       93.11     14.04 o 
   1  -4  12        1.10        8.84      9.88 o 
   2  -4  12      313.92      285.04     21.33 o 
   3  -4  12        0.41       -4.16      9.36 o 
   4  -4  12       96.20       95.19     14.56 o 
   5  -4  12       58.05       56.18     13.52 o 
   6  -4  12       37.13       32.77     14.04 o 
  -4  -3  12      381.66      395.31     33.29 o 
  -3  -3  12      122.96      157.09     21.33 o 
  -2  -3  12       21.24       19.25     13.52 o 
  -1  -3  12      898.85      946.67     49.93 o 
   0  -3  12       11.94       15.60     10.92 o 
   1  -3  12      642.13      614.30     34.85 o 
   2  -3  12       39.07       32.25     10.92 o 
   3  -3  12       79.82       91.03     14.04 o 
   4  -3  12       10.22        2.08      9.88 o 
   5  -3  12        7.33        6.43      6.22 o 
   6  -3  12       45.19       48.62      8.25 o 
  -4  -2  12        7.10       11.96     15.60 o 
  -3  -2  12      114.17      122.24     19.25 o 
  -2  -2  12      848.47      900.38     49.41 o 
  -1  -2  12       94.80       91.03     16.12 o 
   0  -2  12       41.64       65.54     14.04 o 
   1  -2  12      139.75      144.08     16.64 o 
   2  -2  12      245.88      208.58     18.21 o 
   3  -2  12        2.20        7.00      5.99 o 
   4  -2  12      330.07      311.50     14.59 o 
   5  -2  12       83.60       86.63     11.96 o 
   6  -2  12      178.63      186.38     14.82 o 
  -4  -1  12      116.76       97.79     19.25 o 
  -3  -1  12      558.16      573.20     38.49 o 
  -2  -1  12        6.05       18.73     13.00 o 
  -1  -1  12      807.27      888.94     47.85 o 
   0  -1  12      429.22      482.18     31.21 o 
   1  -1  12      742.68      688.68     37.45 o 
   2  -1  12       50.20       51.49      9.62 o 
   3  -1  12      115.98      117.92      9.88 o 
   4  -1  12      255.04      254.90     12.96 o 
   5  -1  12       94.10      113.34      9.48 o 
   6  -1  12      102.54      128.65     15.08 o 
   7  -1  12       20.19       28.84      8.12 o 
  -4   0  12       63.55       50.97     16.12 o 
  -3   0  12       41.38       34.33     14.04 o 
  -2   0  12      736.39      819.76     45.77 o 
  -1   0  12       26.51       28.61     11.44 o 
   0   0  12       30.51       51.49     13.00 o 
   1   0  12      742.89      691.45     24.88 o 
   2   0  12       44.70       37.62      7.28 o 
   3   0  12      272.11      245.11     12.44 o 
   4   0  12        6.30        9.21      6.06 o 
   5   0  12      190.80      184.07     11.33 o 
   6   0  12       13.73       16.75      8.84 o 
   7   0  12       26.84       29.30      7.85 o 
  -4   1  12       66.65       85.30     19.25 o 
  -3   1  12      361.03      345.38     28.09 o 
  -2   1  12       53.77       50.97     13.00 o 
  -1   1  12      717.53      771.38     42.13 o 
   0   1  12      858.30      861.25     29.77 o 
   1   1  12      408.72      362.95     15.70 o 
   2   1  12      265.55      250.70     12.59 o 
   3   1  12       56.94       50.05     11.70 o 
   4   1  12      528.38      524.22     20.22 o 
   5   1  12       41.63       46.58      7.53 o 
   6   1  12       11.44       12.27      6.74 o 
   7   1  12       17.95       25.26      7.53 o 
  -4   2  12        3.24       12.48     14.04 o 
  -3   2  12       28.22       35.89     14.04 o 
  -2   2  12      344.93      333.42     25.49 o 
  -1   2  12      414.20      410.33     27.31 o 
   0   2  12       28.24       33.66      5.80 o 
   1   2  12      611.21      556.20     21.03 o 
   2   2  12      256.97      243.08     23.67 o 
   3   2  12       48.52       39.59     11.18 o 
   4   2  12       10.86       12.96      6.06 o 
   5   2  12      194.57      209.63     12.14 o 
   6   2  12       81.43       99.87     14.04 o 
   7   2  12        0.68        5.20      9.88 o 
  -4   3  12      159.84      166.97     21.33 o 
  -3   3  12      126.66      116.81     11.44 o 
  -2   3  12       35.14       32.05      6.83 o 
  -1   3  12      133.00      123.78      7.37 o 
   0   3  12      942.43      955.69     34.41 o 
   1   3  12       70.78       77.13      7.85 o 
   2   3  12       54.73       57.69      8.06 o 
   3   3  12      387.54      381.27     23.41 o 
   4   3  12      184.54      213.78     17.69 o 
   5   3  12       22.41       42.13     11.44 o 
   6   3  12        0.38       -1.04      9.88 o 
  -4   4  12        5.26        8.47      7.49 o 
  -3   4  12       91.32      110.91     10.37 o 
  -2   4  12        1.95        3.86      5.75 o 
  -1   4  12      681.70      680.84     25.10 o 
   0   4  12       13.12       14.27      4.69 o 
   1   4  12      209.60      207.02     15.60 o 
   2   4  12      752.28      747.45     36.93 o 
   3   4  12      104.26      126.40     14.56 o 
   4   4  12       18.79       19.77     10.40 o 
   5   4  12        1.95        2.60      9.88 o 
   6   4  12      140.83      131.08     16.64 o 
  -3   5  12        2.87        0.84      6.59 o 
  -2   5  12       16.32       18.04      6.73 o 
  -1   5  12       30.30       46.29      9.36 o 
   0   5  12      492.95      474.61     18.20 o 
   1   5  12      282.34      289.72     13.02 o 
   2   5  12       21.34       29.13     10.92 o 
   3   5  12      155.59      168.01     17.69 o 
   4   5  12      102.32      128.48     16.12 o 
   5   5  12       43.55       64.50     14.04 o 
   6   5  12       33.25       34.33     13.00 o 
  -3   6  12       39.25       34.85     10.92 o 
  -2   6  12       93.31      114.43     12.48 o 
  -1   6  12      163.12      136.28     13.00 o 
   0   6  12        3.13       -4.16      6.76 o 
   1   6  12        6.68        9.08      8.32 o 
   2   6  12      458.79      485.30     29.13 o 
   3   6  12        4.69       -2.60     10.40 o 
   4   6  12        0.15        0.52     11.44 o 
   5   6  12       16.62       13.00     12.48 o 
  -2   7  12        4.46        4.68      8.84 o 
  -1   7  12       95.12      104.55     13.00 o 
   0   7  12       35.64       33.29      9.36 o 
   1   7  12      309.81      339.19     15.76 o 
   2   7  12        1.90        3.12      9.88 o 
   3   7  12       30.71       60.86     14.56 o 
   4   7  12       21.61       41.09     13.52 o 
   5   7  12        0.43        4.16     11.96 o 
   0   8  12        0.17       -2.08      8.32 o 
   1   8  12       25.66       39.53     10.40 o 
   2   8  12      168.96      176.85     18.21 o 
   3   8  12       36.59       62.42     14.04 o 
   0  -7  13       11.90       13.00     11.44 o 
   1  -7  13       58.28       66.06     13.00 o 
   2  -7  13       48.36       47.33     12.48 o 
  -1  -6  13        0.06       17.16     13.00 o 
   0  -6  13       18.13       17.69     11.96 o 
   1  -6  13      135.86      130.04     16.64 o 
   2  -6  13      134.67      163.85     18.21 o 
   3  -6  13       62.02       60.86     13.00 o 
   4  -6  13        2.35       -1.56     11.44 o 
  -2  -5  13       11.24       34.33     16.12 o 
  -1  -5  13      240.36      241.87     22.89 o 
   0  -5  13      180.05      183.61     19.77 o 
   1  -5  13       92.54      117.03     16.12 o 
   2  -5  13       70.23       80.10     13.52 o 
   3  -5  13        8.05       -2.60     10.40 o 
   4  -5  13       43.46       32.77     12.48 o 
  -3  -4  13       85.11       97.79     20.81 o 
  -2  -4  13      328.72      386.47     30.17 o 
  -1  -4  13      147.91      192.46     20.81 o 
   0  -4  13        1.06       11.44     11.44 o 
   1  -4  13      581.90      539.92     32.77 o 
   2  -4  13       29.90       21.85     10.92 o 
   3  -4  13      120.62      137.84     16.12 o 
   4  -4  13       31.49       21.33     10.92 o 
   5  -4  13       55.16       65.54     14.56 o 
  -3  -3  13      239.78      226.79     24.97 o 
  -2  -3  13       14.77       16.64     14.56 o 
  -1  -3  13       30.63       67.62     16.12 o 
   0  -3  13     1061.91     1070.99     54.10 o 
   1  -3  13      115.14      140.96     16.64 o 
   2  -3  13        0.38        7.28     10.40 o 
   3  -3  13      434.63      408.84     27.57 o 
   4  -3  13       68.56       97.79     15.60 o 
   5  -3  13       67.32       69.40      9.24 o 
   6  -3  13       10.64        8.70      7.75 o 
  -3  -2  13      156.03      177.89     23.41 o 
  -2  -2  13       76.67       70.74     16.12 o 
  -1  -2  13      792.50      766.18     44.21 o 
   0  -2  13       93.52       92.07     16.12 o 
   1  -2  13      235.82      247.07     21.33 o 
   2  -2  13      654.05      644.99     36.41 o 
   3  -2  13      153.24      163.22     11.24 o 
   4  -2  13       25.90       29.10      7.48 o 
   5  -2  13        2.46        4.30      6.96 o 
   6  -2  13        1.22        2.52      7.25 o 
  -4  -1  13      399.79      454.61     36.93 o 
  -3  -1  13       17.65       24.97     16.64 o 
  -2  -1  13       22.96       37.97     15.08 o 
  -1  -1  13        2.45       -4.68     10.40 o 
   0  -1  13      610.60      718.85     41.61 o 
   1  -1  13       27.27       16.12     11.44 o 
   2  -1  13        9.24        9.63      6.06 o 
   3  -1  13      207.60      182.45     25.49 o 
   4  -1  13        0.66        0.71      5.86 o 
   5  -1  13        5.86       12.74      6.74 o 
   6  -1  13       10.13       14.03      7.11 o 
  -4   0  13        0.20        6.76     14.56 o 
  -3   0  13      360.05      402.08     32.25 o 
  -2   0  13      246.09      286.08     26.01 o 
  -1   0  13      749.05      743.29     43.17 o 
   0   0  13        1.23        5.72     11.96 o 
   1   0  13      381.55      352.98     18.73 o 
   2   0  13      871.19      790.50     28.05 o 
   3   0  13      218.90      185.00     21.59 o 
   4   0  13       27.22       30.11      6.87 o 
   5   0  13       27.18       38.93      7.70 o 
   6   0  13       52.36       65.41      8.87 o 
  -4   1  13      383.80      417.68     34.33 o 
  -3   1  13      107.01      111.83     19.25 o 
  -2   1  13       81.31       69.18     16.12 o 
  -1   1  13      143.34      195.58     20.81 o 
   0   1  13       32.02       41.36      7.60 o 
   1   1  13      346.12      324.25     15.24 o 
   2   1  13       13.17       19.81      6.37 o 
   3   1  13      469.03      407.96     17.24 o 
   4   1  13      255.27      258.46     13.39 o 
   5   1  13       20.66       24.97      6.99 o 
   6   1  13        6.97       10.46      7.17 o 
  -4   2  13       37.47       47.33     16.64 o 
  -3   2  13       86.08      127.96     19.25 o 
  -2   2  13      540.73      592.97     36.93 o 
  -1   2  13       84.63       99.35     16.12 o 
   0   2  13       85.54       67.28     10.92 o 
   1   2  13      104.81      110.48      9.70 o 
   2   2  13      238.29      213.13     24.45 o 
   3   2  13      167.43      171.65     15.08 o 
   4   2  13       96.90      101.53      9.20 o 
   5   2  13      440.82      423.92     26.01 o 
   6   2  13       30.90       37.45     11.44 o 
  -3   3  13      230.58      300.13     25.49 o 
  -2   3  13        0.07       -0.80      5.82 o 
  -1   3  13      360.27      382.06     15.39 o 
   0   3  13        5.48       10.48      4.73 o 
   1   3  13      971.20      920.70     56.96 o 
   2   3  13       15.82       13.25      6.22 o 
   3   3  13       16.58       17.16      9.88 o 
   4   3  13      265.07      257.47     19.77 o 
   5   3  13       25.27       20.29     10.40 o 
   6   3  13       13.33       14.04     11.96 o 
  -3   4  13       17.38       25.79      7.87 o 
  -2   4  13      592.49      637.58     40.57 o 
  -1   4  13       33.22       46.64      7.60 o 
   0   4  13       12.98        9.26      4.95 o 
   1   4  13       56.96       71.78     10.92 o 
   2   4  13      236.93      220.02     17.69 o 
   3   4  13      205.75      215.86     18.21 o 
   4   4  13        1.59      -12.48      9.36 o 
   5   4  13       29.79       63.98     14.04 o 
   6   4  13        4.25        3.12     11.44 o 
  -2   5  13        0.16       -5.20      7.80 o 
  -1   5  13       35.09       43.17      9.36 o 
   0   5  13      287.11      336.35     14.70 o 
   1   5  13       83.67       84.26     11.96 o 
   2   5  13       26.45       17.16     10.40 o 
   3   5  13        9.40       24.97     11.96 o 
   4   5  13      394.09      434.84     28.09 o 
   5   5  13        0.04       -2.08     11.44 o 
  -2   6  13      115.36      120.67     13.52 o 
  -1   6  13      165.22      188.29     15.60 o 
   0   6  13        6.59       -1.56      7.80 o 
   1   6  13       95.41      118.07     15.08 o 
   2   6  13        0.60        7.28     10.92 o 
   3   6  13      235.43      246.55     20.81 o 
   4   6  13       19.41       18.73     12.48 o 
   5   6  13        0.84       -9.36     12.48 o 
  -1   7  13       12.19       10.92      8.84 o 
   0   7  13      223.88      267.36     19.25 o 
   2   7  13        5.25      -10.92      9.88 o 
   3   7  13        9.72       23.93     12.48 o 
   4   7  13       47.86       54.10     15.60 o 
   0  -6  14        3.37      -14.56     11.44 o 
   1  -6  14      124.80      130.04     16.64 o 
   2  -6  14       35.72       23.93     13.00 o 
  -1  -5  14      211.24      190.37     22.37 o 
   0  -5  14      177.80      184.65     19.25 o 
   1  -5  14      141.77      136.80     18.21 o 
   2  -5  14       14.84        8.84     11.96 o 
   3  -5  14      140.12      140.44     17.69 o 
   4  -5  14        0.58       -5.72     11.44 o 
  -2  -4  14      222.66      244.47     26.01 o 
  -1  -4  14      211.68      234.07     24.45 o 
   0  -4  14       14.52        9.36     13.00 o 
   1  -4  14        3.67       -5.72     10.92 o 
   2  -4  14      276.33      268.92     22.37 o 
   3  -4  14        4.02        9.36     11.96 o 
   4  -4  14        5.25       -3.12     11.96 o 
  -2  -3  14       16.08       22.37     14.56 o 
  -1  -3  14      244.70      274.12     24.97 o 
   0  -3  14       12.82       24.97     13.52 o 
   1  -3  14      364.37      318.85     24.97 o 
   2  -3  14       97.83       80.10     15.08 o 
   3  -3  14      112.59      133.68     17.69 o 
   4  -3  14      168.41      184.13     19.77 o 
   5  -3  14       76.65       63.98     15.60 o 
  -3  -2  14       25.48       39.01     18.21 o 
  -2  -2  14      686.45      728.21     44.73 o 
  -1  -2  14       10.60       18.21     15.08 o 
   0  -2  14       25.07       23.93     14.04 o 
   1  -2  14       48.31       56.18     14.56 o 
   2  -2  14      250.12      230.95     20.81 o 
   3  -2  14       23.49       14.56     10.92 o 
   4  -2  14       15.13       14.30      7.48 o 
   5  -2  14       57.50       59.05      8.87 o 
  -3  -1  14      311.80      338.10     31.73 o 
  -2  -1  14        4.09       -5.20     13.52 o 
  -1  -1  14      466.41      501.42     34.85 o 
   0  -1  14      244.57      268.40     24.97 o 
   1  -1  14      585.15      543.04     33.81 o 
   2  -1  14       19.28       30.96      7.62 o 
   3  -1  14       46.26       42.96      9.36 o 
   4  -1  14      266.79      248.58     13.61 o 
   5  -1  14       19.44       22.43      7.37 o 
   6  -1  14        0.06       -6.24      6.73 o 
  -3   0  14        0.04      -13.00     13.00 o 
  -2   0  14      596.39      593.49     39.53 o 
  -1   0  14      113.23       92.07     18.21 o 
   0   0  14       46.31       65.02     16.12 o 
   1   0  14      332.22      331.13     16.12 o 
   2   0  14        4.75        8.70      6.76 o 
   3   0  14      198.91      196.17     17.69 o 
   4   0  14       27.76       29.37      7.48 o 
   5   0  14      122.45      107.04     10.28 o 
   6   0  14       80.35       75.12     14.30 o 
  -3   1  14      381.73      435.89     33.81 o 
  -2   1  14        1.79        2.60     13.52 o 
  -1   1  14       88.49      120.67     18.73 o 
   0   1  14     1100.21     1177.10     59.82 o 
   1   1  14       76.70       82.17     10.92 o 
   2   1  14       97.25       72.07      8.80 o 
   3   1  14        0.54        2.78      6.22 o 
   4   1  14       23.08       27.05      7.36 o 
   5   1  14       36.37       41.50      8.07 o 
   6   1  14       22.81       20.19      9.36 o 
  -3   2  14       21.90       26.01     15.08 o 
  -2   2  14      127.50      147.72     20.29 o 
  -1   2  14      587.07      608.57     37.45 o 
   0   2  14       11.44        9.81      7.62 o 
   1   2  14      214.76      253.36     13.61 o 
   2   2  14       91.87       81.54      8.96 o 
   3   2  14      374.29      376.07     23.41 o 
   4   2  14        3.20        4.68      6.62 o 
   5   2  14        0.73        0.52      9.36 o 
   6   2  14       42.50       45.25     12.48 o 
  -2   3  14       98.01      109.11      9.91 o 
  -1   3  14       12.12       23.34      7.01 o 
   0   3  14      596.96      672.78     63.98 o 
   1   3  14       87.62       90.77     14.30 o 
   2   3  14        7.63       13.52      9.36 o 
   3   3  14       12.14       24.97      9.88 o 
   4   3  14       36.10       37.97     11.44 o 
   5   3  14       20.83       18.21     10.92 o 
  -2   4  14        5.56        0.48      6.83 o 
  -1   4  14      398.76      422.82     18.73 o 
   0   4  14        1.39       -4.68      9.36 o 
   1   4  14       72.36       99.35     13.52 o 
   2   4  14      340.22      349.02     22.37 o 
   3   4  14       48.84       54.62     11.96 o 
   4   4  14       13.26       13.00     10.92 o 
   5   4  14        0.41        3.12     12.48 o 
  -1   5  14       27.10       33.81      9.36 o 
   1   5  14      271.78      294.92     20.81 o 
   2   5  14       30.74       25.49     10.92 o 
   3   5  14       56.44       69.70     14.56 o 
   4   5  14        4.32        6.76     11.44 o 
   1   6  14        0.08       -3.12     10.40 o 
   2   6  14      346.52      395.83     25.49 o 
   3   6  14        9.75       10.92     11.96 o 
   4   6  14        7.49        6.76     11.96 o 
   0  -4  15       28.15       53.06     15.60 o 
   1  -4  15      212.42      218.98     21.85 o 
   2  -4  15        1.23        8.32     11.44 o 
   3  -4  15      130.48      108.71     17.69 o 
  -1  -3  15        0.36       -3.12     14.04 o 
   0  -3  15      621.56      686.60     42.13 o 
   1  -3  15        6.62       -2.08     11.96 o 
   2  -3  15       18.67       10.92     12.48 o 
   3  -3  15       40.99       37.97     13.00 o 
   4  -3  15       23.79       18.73     12.48 o 
  -2  -2  15        0.96       11.44     15.60 o 
  -1  -2  15      546.03      665.79     42.65 o 
   0  -2  15        3.54       20.81     13.52 o 
   1  -2  15      204.22      205.98     21.85 o 
   2  -2  15      159.28      175.29     19.77 o 
   3  -2  15      281.29      261.64     23.93 o 
   4  -2  15       30.35       18.39      7.87 o 
  -2  -1  15       37.33       45.77     18.73 o 
  -1  -1  15       35.90       38.49     16.64 o 
   0  -1  15      333.38      356.30     29.13 o 
   1  -1  15      198.17      210.14     21.85 o 
   2  -1  15       29.87       20.29     12.48 o 
   3  -1  15      132.70      129.78     21.07 o 
   4  -1  15        5.52        3.59      7.25 o 
   5  -1  15       90.01       85.74     10.12 o 
  -2   0  15      126.27      187.77     23.41 o 
  -1   0  15      307.31      385.95     31.21 o 
   0   0  15        1.58       -1.04     13.00 o 
   1   0  15       82.97      110.27     17.16 o 
   2   0  15      465.99      476.27     20.29 o 
   3   0  15       28.99       23.95      7.48 o 
   4   0  15        3.98        5.23      6.87 o 
   5   0  15        3.20        3.84      7.37 o 
  -2   1  15       27.68       32.25     16.64 o 
  -1   1  15       87.94      120.15     19.77 o 
   0   1  15       92.14       97.79     17.69 o 
   1   1  15      416.45      400.91     18.35 o 
   2   1  15       61.27       53.63      8.44 o 
   3   1  15      154.33      129.14     35.37 o 
   4   1  15       64.32       61.56      8.80 o 
   5   1  15      126.67      122.53     11.33 o 
  -2   2  15      418.35      542.00     36.93 o 
  -1   2  15       88.40       87.91     17.69 o 
   0   2  15       95.73      110.57     15.60 o 
   1   2  15       18.75        7.10      7.62 o 
   2   2  15      485.66      458.85     21.85 o 
   3   2  15      144.76      147.72     15.60 o 
   4   2  15       70.69       75.94     13.00 o 
   5   2  15        7.68        0.00      9.88 o 
  -1   3  15       69.66      135.76     18.73 o 
   0   3  15       46.90       70.43      9.99 o 
   1   3  15      317.44      325.90     31.99 o 
   2   3  15        3.04        3.12      9.88 o 
   3   3  15       37.62       54.10     11.96 o 
   4   3  15      156.44      167.49     17.16 o 
   5   3  15        7.84        7.80     10.92 o 
   1   4  15       13.19       10.40     10.40 o 
   2   4  15      107.48      119.63     15.08 o 
   3   4  15      108.74      118.07     15.08 o 
   4   4  15       12.44       22.89     11.96 o 
   1   5  15       98.89      119.11     14.56 o 
   2   5  15        0.37       -5.20     10.40 o 
   3   5  15        2.01       -4.16     10.92 o 
   1  -3  16      327.28      336.54     27.05 o 
   2  -3  16       16.61       36.93     13.52 o 
   0  -2  16        9.15       34.33     16.64 o 
   1  -2  16      151.62      150.32     20.81 o 
   2  -2  16      186.48      205.46     22.89 o 
   3  -2  16      148.57      110.27     18.21 o 
   0  -1  16      282.49      296.49     28.09 o 
   1  -1  16      207.06      213.78     22.89 o 
   2  -1  16        2.34       -4.16     11.44 o 
   3  -1  16        3.30        7.34      8.32 o 
   4  -1  16      113.57      120.36     33.29 o 
  -1   0  16      110.98      120.15     21.85 o 
   0   0  16       58.05       66.06     17.69 o 
   1   0  16       74.43       80.10     17.16 o 
   2   0  16        0.23      -10.10      7.00 o 
   3   0  16      133.65      132.16     15.08 o 
   4   0  16       10.97       15.81      7.85 o 
  -1   1  16       56.42       83.74     18.73 o 
   0   1  16      429.38      494.66     34.85 o 
   1   1  16       39.22       48.33      9.75 o 
   2   1  16       30.61       36.82      8.59 o 
   3   1  16        8.90        8.06      7.36 o 
   4   1  16      164.98      151.67     12.44 o 
   0   2  16        0.24       -0.52     14.56 o 
   1   2  16      107.78      120.74     12.48 o 
   2   2  16       68.20       74.90     10.40 o 
   3   2  16      172.82      195.58     18.73 o 
   4   2  16        1.30        6.24     10.40 o 
   0   3  16      422.74      483.08     21.70 o 
   1   3  16       68.99       80.10     14.04 o 
   2   3  16       76.01       69.70     13.52 o 
   3   3  16       33.63       30.69     11.44 o 
   1   4  16       12.10        7.28     11.44 o 
   2   4  16      186.04      214.82     19.25 o 
                                                 
